# Supplementary material for: Reconstruction of gene networks using prior knowledge
Source: BMC Syst Biol. 2015 Nov 20;9:84. doi: 10.1186/s12918-015-0233-4 (PMC4654848; doi:10.1186/s12918-015-0233-4)
Supplement: Supplementary file 2 — List of the edges for DREAM4 data with a l p h a =0 . 5. (TEXT 3 KB) [file 12918_2015_233_MOESM2_ESM.text]

G1	G2
G1	G4
G1	G37
G1	G42
G1	G69
G1	G74
G1	G76
G1	G92
G2	G4
G2	G10
G2	G53
G3	G6
G3	G13
G3	G22
G4	G15
G4	G16
G4	G68
G4	G85
G5	G6
G5	G7
G5	G10
G5	G11
G5	G14
G5	G15
G5	G16
G5	G20
G6	G7
G6	G11
G6	G14
G6	G15
G7	G25
G7	G67
G7	G86
G8	G28
G8	G35
G9	G12
G9	G25
G9	G38
G9	G39
G9	G46
G9	G83
G9	G85
G9	G87
G9	G88
G10	G35
G10	G37
G10	G44
G10	G100
G11	G13
G11	G15
G12	G85
G12	G87
G13	G25
G13	G39
G13	G58
G14	G15
G16	G82
G16	G96
G17	G33
G17	G39
G17	G87
G18	G35
G18	G46
G18	G47
G18	G96
G19	G20
G20	G49
G20	G61
G20	G63
G20	G64
G20	G78
G20	G80
G20	G83
G21	G62
G21	G66
G21	G81
G21	G96
G21	G97
G22	G45
G22	G46
G22	G52
G22	G97
G23	G24
G23	G29
G23	G47
G23	G69
G23	G71
G23	G72
G23	G74
G23	G77
G24	G25
G24	G29
G24	G61
G24	G71
G24	G74
G24	G93
G25	G37
G25	G85
G25	G93
G26	G27
G26	G30
G26	G31
G26	G32
G26	G33
G26	G34
G26	G35
G26	G60
G27	G32
G27	G34
G27	G50
G28	G64
G28	G79
G28	G90
G28	G92
G29	G37
G29	G71
G29	G74
G29	G75
G29	G77
G29	G89
G30	G33
G30	G34
G30	G36
G30	G51
G30	G56
G30	G57
G30	G60
G31	G44
G31	G45
G31	G59
G31	G84
G32	G34
G32	G64
G33	G34
G33	G57
G33	G66
G33	G68
G34	G52
G34	G97
G35	G90
G36	G51
G37	G48
G37	G69
G37	G72
G37	G74
G37	G77
G38	G39
G38	G85
G38	G87
G38	G88
G39	G83
G39	G85
G39	G87
G40	G41
G40	G51
G40	G54
G40	G59
G41	G60
G41	G63
G41	G95
G42	G66
G43	G44
G43	G45
G43	G54
G43	G78
G43	G79
G43	G88
G44	G45
G44	G50
G44	G62
G44	G63
G44	G64
G44	G78
G44	G80
G45	G87
G45	G90
G46	G47
G46	G48
G46	G49
G46	G50
G46	G52
G46	G53
G46	G55
G46	G56
G46	G57
G46	G58
G47	G71
G48	G52
G48	G55
G48	G57
G48	G89
G49	G83
G49	G90
G50	G61
G50	G67
G51	G52
G51	G87
G52	G71
G52	G84
G53	G57
G53	G95
G54	G55
G54	G81
G54	G82
G54	G99
G55	G56
G55	G57
G55	G67
G55	G83
G55	G98
G55	G99
G56	G57
G57	G68
G57	G77
G58	G87
G58	G94
G59	G61
G59	G63
G59	G64
G59	G78
G59	G79
G59	G80
G60	G72
G60	G96
G61	G78
G61	G80
G62	G64
G63	G75
G63	G78
G63	G79
G63	G80
G64	G94
G64	G95
G65	G66
G65	G67
G67	G68
G67	G69
G67	G86
G67	G91
G68	G69
G69	G73
G69	G88
G70	G72
G70	G76
G70	G77
G70	G89
G70	G90
G71	G73
G71	G74
G71	G77
G71	G89
G72	G73
G72	G74
G72	G76
G72	G77
G72	G89
G73	G77
G73	G89
G74	G77
G74	G89
G75	G76
G75	G78
G75	G80
G76	G89
G77	G89
G78	G79
G78	G80
G79	G80
G81	G86
G83	G84
G83	G85
G84	G92
G84	G93
G84	G95
G85	G87
G85	G88
G86	G87
G86	G88
G87	G88
G88	G100
G91	G92
G91	G97
G92	G99
G93	G94
G93	G95
G94	G96
G94	G97
G96	G97
G98	G99
