# Supplementary material for: Reconstruction of gene networks using prior knowledge
Source: BMC Syst Biol. 2015 Nov 20;9:84. doi: 10.1186/s12918-015-0233-4 (PMC4654848; doi:10.1186/s12918-015-0233-4)
Supplement: Supplementary file 3 — List of the edges for E. coli data with a l p h a =0 . 5. (TEXT 82 KB) [file 12918_2015_233_MOESM3_ESM.text]

yneL	yfdF
yneL	emrK
nikR	nikC
nikR	nikE
nikR	nikA
nikR	nikD
dnaA	glpR
dnaA	rpoH
dnaA	ybhD
dnaA	argP
dnaA	polA
dnaA	yfaQ
dnaA	tolB
dnaA	hflX
dnaA	rplI
dnaA	rsgA
dnaA	rbfA
dnaA	holC
dnaA	aldA
dnaA	fabH
dnaA	tff
dnaA	yidD
dnaA	rfaS
dnaA	recF
dnaA	grxC
dnaA	secE
dnaA	pcm
dnaA	yqjB
dnaA	pdxA
dnaA	secB
dnaA	dnaN
dnaA	fkpB
dnaA	rplB
dnaA	murI
dnaA	yqgE
dnaA	rpsQ
dnaA	yhcE
dnaA	mutL
dnaA	yiiD
dnaA	rfaZ
dnaA	rplW
dnaA	ubiD
dnaA	menC
dnaA	mnmG
dnaA	menA
dnaA	rffG
dnaA	yfiH
dnaA	yncK
dnaA	ubiE
dnaA	hflK
dnaA	rdgB
dnaA	yiaF
dnaA	ispF
dnaA	yrbE
dnaA	rpsN
dnaA	guaB
dnaA	nrdB
dnaA	pdxB
dnaA	yhbC
dnaA	truB
dnaA	dut
dnaA	rnhB
dnaA	trmJ
dnaA	mukE
dnaA	ribD
dnaA	yehA
dnaA	plsX
dnaA	aroB
dnaA	ydiT
dnaA	rplD
dnaA	yqaA
dnaA	lpxB
dnaA	atpB
dnaA	pnp
dnaA	torD
dnaA	menB
dnaA	envC
dnaA	nrdA
dnaA	ispD
dnaA	lpxD
dnaA	rpmC
dnaA	lptB
dnaA	guaA
dnaA	pitA
dnaA	zipA
dnaA	rlmL
dnaA	dxs
dnaA	hemY
dnaA	ffh
tdcA	adiY
tdcA	cdaR
tdcA	zraR
tdcA	srlR
tdcA	atoC
tdcA	gutM
tdcA	garP
tdcA	aceB
tdcA	napB
tdcA	tdcE
tdcA	yfeC
tdcA	tdcD
tdcA	tdcF
tdcA	garD
tdcA	yeiT
tdcA	tdcB
tdcA	zraS
tdcA	fucI
tdcA	gudX
tdcA	aspA
tdcA	pepE
tdcA	garL
tdcA	ygcN
tdcA	yghZ
tdcA	hypB
tdcA	ybiA
tdcA	nikE
tdcA	yjjI
tdcA	yqeC
tdcA	srlB
tdcA	ydeN
tdcA	tdcC
tdcA	aceA
tdcA	ydcH
tdcA	ansB
tdcA	napF
tdcA	fdnG
tdcA	srlA
tdcA	ucpA
tdcA	ygcO
tdcA	hypC
tdcA	napG
tdcA	narK
tdcA	narG
tdcA	ysaA
tdcA	tdcG
tdcA	ykgF
tdcA	nikD
tdcA	dcuC
tdcA	ravA
yhjB	yiaU
yhjB	rhaR
yhjB	ygeH
yhjB	yagI
yhjB	ygeK
yhjB	ybeF
yhjB	yghS
yhjB	yfaA
yhjB	yfdF
yhjB	pinH
yhjB	recO
yhjB	ytcA
yhjB	ygeN
yhjB	ygdT
yhjB	ygiL
yhjB	yiiG
yhjB	pauD
yhjB	rbfA
yhjB	yigG
yhjB	thrU
yhjB	ydhA
yhjB	ybfQ
yhjB	arpA
yhjB	yiaA
yhjB	fabF
yhjB	gspM
yhjB	focB
yhjB	ybfI
yhjB	bglB
yhjB	ygjQ
yhjB	ung
yhjB	cmtB
yhjB	yfjZ
yhjB	yjeJ
yhjB	mdoH
yhjB	yqgC
yhjB	bamA
yhjB	rseP
yhjB	yegJ
yhjB	ispA
yhjB	pdxB
yhjB	yffM
yhjB	thiL
yhjB	yjbM
yhjB	rplT
yhjB	frvX
yhjB	ryfC
yhjB	insK
yhjB	holB
yhjB	yehB
yhjB	valW
yhjB	yaeF
yhjB	ypdI
yhjB	gspB
yhjB	yfdX
yhjB	ysaC
yhjB	yhaB
yhjB	yjhR
yhjB	setC
yhjB	yghD
yhjB	sgbE
yhjB	yihG
yhjB	serS
yhjB	yqeA
yhjB	bglG
nemR	nemA
cspA	hns
cspA	cspB
cspA	yfiR
cspA	nlpI
metR	metJ
metR	metE
metR	hmp
metR	argI
metR	argF
dhaR	yeaV
dhaR	ycjV
dhaR	sfmH
dhaR	rspA
dhaR	rspB
dhaR	ybdM
dhaR	ycjS
rcsA	flhC
rcsA	gadE
rcsA	wzb
rcsA	ftsA
rcsA	wcaA
rcsA	wzc
rcsA	sra
rcsA	ftsZ
araC	araE
araC	araH
araC	araJ
araC	araG
araC	araF
araC	araB
araC	xylB
araC	xylA
adiY	nirD
adiY	nrfC
adiY	adiC
adiY	hypB
adiY	argT
adiY	frdB
adiY	hycI
adiY	dmsB
adiY	hypD
adiY	hybA
adiY	hypC
adiY	nikD
adiY	gldA
nac	codB
nac	glnK
nac	yedL
nac	amtB
nac	codA
yjjM	cdaR
yjjM	rihC
yjjM	zraS
yjjM	yjfN
yjjM	fucA
yjjM	alsB
yjjM	nupG
yjjM	pck
yjjM	yaiZ
yjjM	ucpA
yjjM	treB
rpoN	gcvR
rpoN	cpxR
rpoN	arcB
rpoN	ybdO
rpoN	polA
rpoN	pmbA
rpoN	pepQ
rpoN	yfgC
rpoN	pgi
rpoN	yihD
rpoN	yfbU
rpoN	ptsN
rpoN	rimJ
rpoN	nuoB
rpoN	nuoE
rpoN	hpf
rpoN	nadE
rpoN	rcsD
rpoN	slt
rpoN	nuoC
ykgD	ykgB
marR	fis
marR	marA
marR	rob
cspE	ssrS
yciT	cysB
yciT	pbpG
yciT	yafK
yciT	asnS
yciT	ubiX
lrhA	flhC
lrhA	fimE
fis	hupB
fis	hupA
fis	purR
fis	glnG
fis	rplK
fis	rplS
fis	leuX
fis	mltD
fis	rsxA
fis	hflD
fis	rpoA
fis	secY
fis	cysG
fis	gyrA
fis	rplI
fis	accA
fis	infA
fis	atpI
fis	acs
fis	leuW
fis	rbfA
fis	yggT
fis	secF
fis	dusB
fis	thrU
fis	proQ
fis	rpsT
fis	rpsO
fis	slmA
fis	yfdI
fis	yccF
fis	raiA
fis	pyrF
fis	nusB
fis	suhB
fis	prs
fis	yjcH
fis	mioC
fis	ybeB
fis	thrT
fis	rpsG
fis	yieG
fis	ygfJ
fis	dps
fis	nuoK
fis	queA
fis	rnpB
fis	sfsA
fis	rplJ
fis	damX
fis	bglF
fis	pntA
fis	gsk
fis	tolR
fis	rplQ
fis	rsxD
fis	gcl
fis	metK
fis	bamC
fis	aroK
fis	rpmG
fis	rplO
fis	nusA
fis	tig
fis	lipB
fis	guaB
fis	thrW
fis	rluC
fis	pyrH
fis	nrdB
fis	yjbJ
fis	nuoI
fis	topA
fis	nuoJ
fis	ygdD
fis	gltX
fis	marB
fis	sodC
fis	tyrU
fis	rpsR
fis	yhbC
fis	truB
fis	glyT
fis	eda
fis	dut
fis	aldB
fis	secG
fis	tgt
fis	yciA
fis	argW
fis	rrlA
fis	ybeL
fis	potA
fis	plsX
fis	fadJ
fis	nrfF
fis	ispU
fis	gyrB
fis	rplD
fis	yhhA
fis	upp
fis	nrfB
fis	actP
fis	holB
fis	ypfN
fis	purB
fis	rpmA
fis	serT
fis	rnpA
fis	atpB
fis	yceD
fis	accC
fis	pnp
fis	glnS
fis	murA
fis	ydcX
fis	ogt
fis	rplX
fis	rnc
fis	rplU
fis	argX
fis	typA
fis	ppa
fis	yhgF
fis	hisR
fis	tolQ
fis	trmD
fis	priB
fis	rpmI
fis	astC
fis	rimM
fis	leuP
fis	rplY
fis	argU
fis	proP
fis	nirB
fis	glnA
fis	secD
fis	rplL
fis	srmB
fis	rpmC
fis	ychH
fis	guaA
fis	pitA
fis	infB
fis	metY
fis	rlmL
fis	ndh
fis	lpd
fis	yidC
csiR	ydcT
csiR	ddpX
csiR	yidD
csiR	astB
csiR	yeeN
csiR	csiD
csiR	ygaZ
csiR	ybaW
csiR	gabP
csiR	gabT
csiR	yghX
csiR	yidC
rbsR	rbsC
rbsR	atoS
rbsR	ptsA
rbsR	yihM
rbsR	rbsA
rbsR	yceF
rbsR	yedJ
rbsR	rbsK
rbsR	rbsD
rbsR	rbsB
yebK	fucR
yebK	dgsA
yebK	yehT
yebK	truD
yebK	mppA
yebK	hemC
yebK	dcuS
yebK	yehU
yebK	rbsB
yebK	yjiT
yebK	rumA
yebK	sbcB
rpoE	rseA
rpoE	rlmG
gcvR	crp
gcvR	cpxR
gcvR	modE
gcvR	yfgM
gcvR	yeeO
gcvR	yfaQ
gcvR	wbbL
gcvR	amn
gcvR	yggX
gcvR	tolB
gcvR	seqA
gcvR	lpcA
gcvR	uspA
gcvR	rsgA
gcvR	rna
gcvR	ybbL
gcvR	ygiF
gcvR	holC
gcvR	manA
gcvR	yfgF
gcvR	glf
gcvR	hemG
gcvR	grxC
gcvR	glyQ
gcvR	hemX
gcvR	pdxA
gcvR	yjeI
gcvR	yedD
gcvR	rfaC
gcvR	ycfT
gcvR	yggU
gcvR	ompN
gcvR	ybgK
gcvR	yihD
gcvR	yraP
gcvR	yidA
gcvR	ytfM
gcvR	moeA
gcvR	yfbU
gcvR	surE
gcvR	ybgO
gcvR	lgt
gcvR	lolB
gcvR	ptsH
gcvR	pdxJ
gcvR	ydiL
gcvR	yqgD
gcvR	prmB
gcvR	kdsD
gcvR	hpf
gcvR	nadE
gcvR	rpe
gcvR	rcsD
gcvR	yebR
gcvR	mukE
gcvR	gph
gcvR	tehB
gcvR	glnE
gcvR	aroC
gcvR	dnaX
gcvR	rluF
gcvR	rsmE
gcvR	yhcB
gcvR	ftsZ
gcvR	lptA
gcvR	atoE
gcvR	yfbL
gcvR	yddK
gcvR	yaiS
gcvR	cobB
gcvR	ybgL
gcvR	ychJ
gcvR	arpB
gcvR	yjbI
gcvR	yifL
gcvR	bcp
gcvR	yciI
gcvR	rcsF
gcvR	lptB
gcvR	coaA
gcvR	yigA
gcvR	dfp
sdiA	ydiV
sdiA	ftsA
sdiA	ftsQ
uidR	yfeD
uidR	yghB
uidR	yaiZ
yihL	rbsA
ygbI	frlC
ygbI	yhaK
ygbI	frwB
ygbI	ygjH
glcC	hcaR
glcC	feaR
glcC	mhpR
glcC	fumA
glcC	sdhC
glcC	xylF
glcC	acs
glcC	aldA
glcC	cyaR
glcC	cstA
glcC	glcB
glcC	yjcH
glcC	glcF
glcC	glcD
glcC	glcG
glcC	dadX
glcC	fadH
glcC	glcA
glcC	mglB
rtcR	yghO
rtcR	yiaO
rtcR	norV
rtcR	phnI
rtcR	aaeB
rtcR	hofP
rtcR	eutE
rtcR	hofN
rtcR	ttdB
rtcR	endA
rtcR	mdtO
rtcR	acrE
rtcR	ypjJ
rtcR	pflC
rtcR	hofO
rtcR	pbpC
cdaR	ydeM
cdaR	garK
cdaR	gudD
cdaR	tnaC
cdaR	cmtA
cdaR	ypfM
cdaR	garD
cdaR	gudX
cdaR	aspA
cdaR	tnaA
cdaR	garL
cdaR	ygcN
cdaR	frwC
cdaR	napH
cdaR	ydeN
cdaR	allA
cdaR	pck
cdaR	ygcO
cdaR	nagE
cdaR	gudP
birA	bioF
birA	bioA
birA	recQ
birA	bioB
mcbR	yhcO
mcbR	yeaG
mcbR	yegS
mcbR	msyB
mcbR	ycaC
luxS	ihfA
luxS	ybhB
luxS	yhfY
arsR	ypdE
arsR	arsB
ascG	prpR
ascG	uhpB
ascG	htpG
ascG	thiQ
ascG	recD
ascG	yeiW
yfeR	yfdM
yfeR	mdtP
yfeR	uidA
yfeR	cmtA
yfeR	ydeU
yfeR	ygcB
yfeR	yjgZ
yfeR	yehP
yfeR	peaD
yfeR	ydiR
yfeR	torA
yfeR	yfbK
yfeR	paaJ
yfeR	cpsG
yfeR	ybaV
yfeR	ylcI
yfeR	cpsB
yfeR	yggF
yfeR	wcaL
yfeR	yncI
yfeR	alkA
yfeR	ycbR
yfeR	yqfE
yfeR	ybfN
yfeR	ycbT
yfeR	yjiS
yfeR	yfaL
yfeR	renD
hcaR	feaR
hcaR	ydcI
hcaR	paaK
hcaR	aldA
hcaR	cstA
hcaR	cycA
hcaR	lsrC
hcaR	hcaF
hcaR	fadA
hcaR	fadI
hcaR	actP
hcaR	hcaE
hcaR	hokB
hcaR	hcaB
hcaR	lsrD
hcaR	yeaC
mngR	mngB
rseC	rho
rseC	rseB
rseC	mraY
rseC	yqjB
rseC	era
rseC	bcr
rseC	ybgE
rseC	etp
rseC	lar
feoC	feoB
yahD	yahC
crp	glpR
crp	mtlR
crp	malT
crp	caiF
crp	hupA
crp	gadE
crp	fur
crp	tatB
crp	mdtD
crp	folP
crp	fucU
crp	fpr
crp	ugpA
crp	ispB
crp	yjeI
crp	ydjA
crp	prpB
crp	yecA
crp	yeaV
crp	manY
crp	sucB
crp	pdxJ
crp	kdsD
crp	prpD
crp	trxA
crp	gntX
crp	ycgY
crp	slyD
crp	paaD
crp	rfaP
crp	hofC
crp	ygfY
crp	prpC
crp	galT
crp	yhfA
crp	galM
crp	udp
crp	rsmE
crp	yhcB
crp	yigP
crp	galK
crp	tolC
crp	galE
crp	gcd
crp	yifL
crp	dcrB
crp	dapF
crp	fucK
crp	lptB
crp	yjdN
crp	malE
crp	yigA
tdcR	mntR
tdcR	ybdO
tdcR	yaiV
tdcR	ybeF
tdcR	ytfA
tdcR	iaaA
tdcR	yoaB
tdcR	ytcA
tdcR	ygdT
tdcR	gspC
tdcR	ybcV
tdcR	ygeF
tdcR	gyrA
tdcR	nudF
tdcR	sfmD
tdcR	mmuM
tdcR	pgm
tdcR	leuW
tdcR	yigG
tdcR	speG
tdcR	frc
tdcR	ybgI
tdcR	tyrS
tdcR	yhfT
tdcR	fkpB
tdcR	yjfZ
tdcR	yqeK
tdcR	ompL
tdcR	tdcB
tdcR	fepE
tdcR	yedD
tdcR	yddJ
tdcR	yhcE
tdcR	focB
tdcR	yebC
tdcR	yiiD
tdcR	bglB
tdcR	rlpB
tdcR	yfiH
tdcR	yhcA
tdcR	ytfM
tdcR	mepA
tdcR	secM
tdcR	yfjZ
tdcR	ycgM
tdcR	yrhA
tdcR	ynbE
tdcR	murG
tdcR	cydD
tdcR	ycgG
tdcR	yjfC
tdcR	pdxJ
tdcR	bamA
tdcR	kdsD
tdcR	rseP
tdcR	yjbS
tdcR	pdxB
tdcR	narX
tdcR	mukF
tdcR	galF
tdcR	ykfM
tdcR	yhaC
tdcR	yebR
tdcR	narQ
tdcR	yiaK
tdcR	yaiI
tdcR	tdcC
tdcR	yehA
tdcR	yfcV
tdcR	plsX
tdcR	ryfC
tdcR	ycfL
tdcR	yfeY
tdcR	ispU
tdcR	ykfN
tdcR	aroC
tdcR	minD
tdcR	valW
tdcR	yaeF
tdcR	acrF
tdcR	yfjI
tdcR	argX
tdcR	rhlE
tdcR	pbl
tdcR	yhaB
tdcR	yddK
tdcR	yaiS
tdcR	cobB
tdcR	yibU
tdcR	yibV
tdcR	setC
tdcR	sgbE
tdcR	yihG
tdcR	lolC
tdcR	yjbI
tdcR	ykfK
tdcR	dicB
tdcR	bamD
tdcR	yjbL
tdcR	ythA
tdcR	cysS
tdcR	ribC
tdcR	yfdG
hipB	hipA
hipB	ogrK
hipB	uspA
hipB	yceH
hipB	glcG
hipB	ycbG
glpR	mnmA
glpR	ydfW
glpR	gyrA
glpR	pgm
glpR	kdsA
glpR	ppiD
glpR	mltA
glpR	recF
glpR	glyQ
glpR	murC
glpR	sspA
glpR	hemE
glpR	yehI
glpR	rlpB
glpR	bamC
glpR	rfbB
glpR	ispF
glpR	usg
glpR	yrbE
glpR	rfbC
glpR	gltX
glpR	ispA
glpR	proB
glpR	dut
glpR	yehA
glpR	slyD
glpR	glnE
glpR	ydiT
glpR	gyrB
glpR	glpB
glpR	lon
glpR	glpF
glpR	recJ
glpR	glpD
glpR	envC
glpR	glpT
glpR	proA
glpR	lspA
glpR	rpmC
glpR	lepA
ydcR	abgA
ydcR	sfmD
ydcR	yagA
ydcR	anmK
ydcR	yddA
ydcR	glxR
ydcR	matC
ydcR	fsaA
ydcR	fepC
ydcR	yagS
ydcR	paaJ
ydcR	gltJ
ydcR	eutM
ydcR	ssuD
ydcR	fdrA
ydcR	ydaL
ydcR	tilS
sgrR	thiQ
sgrR	thiP
sgrR	setA
sgrR	sgrS
sgrR	tbpA
sgrR	yfdZ
ydhB	yjbS
crl	pfkB
crl	flgH
crl	flxA
crl	flgL
crl	cheR
phoB	rhsC
phoB	phoE
phoB	phoA
phoB	phoU
phoB	ugpC
phoB	phoR
phoB	asr
phoB	pstS
phoB	ugpB
phoB	psiF
phoB	pstC
phoB	phoH
phoB	pstB
phoB	pstA
phoB	ugpQ
abgR	abgB
abgR	abgA
abgR	ynbC
abgR	dbpA
abgR	ogt
abgR	isrA
uhpA	uhpT
pdhR	rpsS
pdhR	rpoA
pdhR	accB
pdhR	accA
pdhR	dusB
pdhR	rpsT
pdhR	speE
pdhR	rpmE
pdhR	fabF
pdhR	cyoE
pdhR	efp
pdhR	yhdE
pdhR	cyoB
pdhR	tolR
pdhR	gltX
pdhR	cyoA
pdhR	tyrU
pdhR	lpxA
pdhR	dut
pdhR	yajC
pdhR	secG
pdhR	slyD
pdhR	plsX
pdhR	aceE
pdhR	aceF
pdhR	yceD
pdhR	rhlE
pdhR	hpt
pdhR	tolQ
pdhR	hflC
pdhR	rpmI
pdhR	lipA
pdhR	dxs
pdhR	ndh
pdhR	cyoC
pdhR	lpd
frlR	astE
creB	hyfG
creB	cobU
creB	creA
lexA	rpoD
lexA	recX
lexA	symE
lexA	dinI
lexA	ruvA
lexA	dinG
lexA	dnaG
lexA	dinF
lexA	polB
lexA	fre
lexA	sulA
lexA	trmJ
lexA	ssb
lexA	umuD
lexA	recA
lexA	ydjM
nanR	oxyR
nanR	manA
nanR	hemX
nanR	yhbJ
nanR	nadK
nanR	yhcH
nanR	lgt
nanR	fre
nanR	nanC
nanR	yigL
nanR	nanK
nanR	rfaF
nanR	nanT
sgcR	ychA
sgcR	ytfA
sgcR	pldA
sgcR	yeeO
sgcR	yjgF
sgcR	acrA
sgcR	yhbY
sgcR	ytcA
sgcR	ypjD
sgcR	yhhZ
sgcR	tfaD
sgcR	btuC
sgcR	rplM
sgcR	glyA
sgcR	leuS
sgcR	atpI
sgcR	rbfA
sgcR	emrK
sgcR	yfgF
sgcR	proQ
sgcR	ylcH
sgcR	rpsT
sgcR	yebY
sgcR	atoB
sgcR	secE
sgcR	tyrS
sgcR	ybbD
sgcR	dnaB
sgcR	yqgB
sgcR	rplB
sgcR	prfB
sgcR	sgcB
sgcR	murC
sgcR	yajG
sgcR	rfbD
sgcR	sspA
sgcR	psrD
sgcR	efp
sgcR	yggU
sgcR	yjiK
sgcR	aslA
sgcR	rfbA
sgcR	diaA
sgcR	glmM
sgcR	yedK
sgcR	rdgB
sgcR	yrhA
sgcR	ispF
sgcR	yrbE
sgcR	lolB
sgcR	rfbC
sgcR	tig
sgcR	udk
sgcR	folD
sgcR	ydiL
sgcR	yqaB
sgcR	ybjN
sgcR	galF
sgcR	ykfM
sgcR	dut
sgcR	dapA
sgcR	rpsC
sgcR	secG
sgcR	ytfT
sgcR	ynfB
sgcR	yiaM
sgcR	potA
sgcR	gph
sgcR	yfjJ
sgcR	pal
sgcR	upp
sgcR	yfcU
sgcR	yqaA
sgcR	yidK
sgcR	yfdE
sgcR	yceD
sgcR	iscX
sgcR	rplU
sgcR	pbl
sgcR	ycdY
sgcR	tolA
sgcR	yqiH
sgcR	yddK
sgcR	trmD
sgcR	setC
sgcR	yedS
sgcR	ispD
sgcR	recR
sgcR	lolC
sgcR	yegL
sgcR	wbbI
sgcR	rplA
sgcR	atpF
sgcR	lysS
sgcR	rplL
sgcR	pheS
sgcR	ppiB
sgcR	srmB
sgcR	rpmC
sgcR	gnd
sgcR	yfdG
sgcR	atpD
sgcR	wbbJ
sgcR	lepA
lacI	lacA
lacI	lacY
lacI	lacZ
pspB	pspF
pspB	mqsR
pspB	pspC
pspB	ycgZ
pspB	osmB
pspB	uspB
pspB	slyD
pspB	pnp
pspB	pspA
pspB	hspQ
pspB	yigA
betI	arcA
betI	betB
betI	betA
puuR	yddV
puuR	ydgC
puuR	rsd
puuR	puuD
puuR	puuA
puuR	puuC
puuR	yigI
dicA	fur
dicA	ytfA
dicA	rraB
dicA	edd
dicA	arpA
dicA	ydjA
dicA	yedD
dicA	rppH
dicA	rimJ
dicA	rnhA
dicA	kdsD
dicA	ygeR
dicA	syd
dicA	yhcB
dicA	ttdT
dicA	yifL
hipA	ecnA
hipA	leuU
hipA	ydfI
hipA	rplT
dcuR	srlR
dcuR	narL
dcuR	polA
dcuR	yjgF
dcuR	fpr
dcuR	kbaZ
dcuR	tnaB
dcuR	dcuB
dcuR	frdA
dcuR	fumB
dcuR	frdB
dcuR	pck
dcuR	frdD
dcuR	treC
dcuR	frdC
dcuR	yjiT
dcuR	cpdB
dcuR	hemY
metJ	hupB
metJ	tsf
metJ	talB
metJ	uvrY
metJ	yjeI
metJ	skp
metJ	adk
metJ	metA
metJ	metB
metJ	aroK
metJ	yiiU
metJ	ytfN
metJ	metC
metJ	hpt
metJ	ribE
metJ	trmD
metJ	gnsB
metJ	metF
cpxR	evgA
cpxR	pepA
cpxR	tynA
cpxR	acrD
cpxR	ftnB
cpxR	motB
cpxR	ygiF
cpxR	glf
cpxR	ppiD
cpxR	grxC
cpxR	pcm
cpxR	hemX
cpxR	secB
cpxR	dsbA
cpxR	cpxA
cpxR	ybgK
cpxR	ytfM
cpxR	ung
cpxR	rdoA
cpxR	atpE
cpxR	ydiL
cpxR	bamA
cpxR	pdxB
cpxR	degP
cpxR	fbaA
cpxR	ribD
cpxR	psd
cpxR	gph
cpxR	csgC
cpxR	glnE
cpxR	ompC
cpxR	csgB
cpxR	csgA
cpxR	yehK
cpxR	cheA
cpxR	ftsZ
cpxR	ribE
cpxR	yfbL
cpxR	tolC
cpxR	rfaF
cpxR	smpB
cpxR	ybjC
cpxR	ycfM
cpxR	pepP
cpxR	bamD
cpxR	gnd
yrbA	hupA
yrbA	alaS
yrbA	pldA
yrbA	mnmA
yrbA	yfgM
yrbA	yeeO
yrbA	mltD
yrbA	yfdF
yrbA	fieF
yrbA	acrA
yrbA	ftsK
yrbA	rpsF
yrbA	yqcC
yrbA	ftsB
yrbA	ompF
yrbA	yggS
yrbA	ytfI
yrbA	yggX
yrbA	pth
yrbA	yfbM
yrbA	hflD
yrbA	tolB
yrbA	ychF
yrbA	rpoA
yrbA	dsbC
yrbA	glgS
yrbA	prc
yrbA	rplI
yrbA	accB
yrbA	rplM
yrbA	accA
yrbA	atpI
yrbA	panC
yrbA	fabH
yrbA	yggT
yrbA	dacA
yrbA	dusB
yrbA	proQ
yrbA	glf
yrbA	rpsO
yrbA	kdsA
yrbA	ybfQ
yrbA	tff
yrbA	ytfR
yrbA	aspS
yrbA	rpsU
yrbA	yebY
yrbA	mltA
yrbA	fabZ
yrbA	slmA
yrbA	rpmE
yrbA	hemG
yrbA	map
yrbA	rfbX
yrbA	yghR
yrbA	yodD
yrbA	nusG
yrbA	ispB
yrbA	dnaB
yrbA	nusB
yrbA	yqgB
yrbA	rplB
yrbA	skp
yrbA	greA
yrbA	prfB
yrbA	dsbA
yrbA	yedD
yrbA	yajG
yrbA	prs
yrbA	pncB
yrbA	rpsB
yrbA	metQ
yrbA	mreD
yrbA	ytfQ
yrbA	psrD
yrbA	adk
yrbA	ybeB
yrbA	emtA
yrbA	phnJ
yrbA	frr
yrbA	dsbB
yrbA	mnmG
yrbA	rplJ
yrbA	rpsP
yrbA	rpsL
yrbA	yjaG
yrbA	damX
yrbA	atpA
yrbA	rpmB
yrbA	rfbA
yrbA	ytfP
yrbA	can
yrbA	diaA
yrbA	rplQ
yrbA	ung
yrbA	metB
yrbA	surE
yrbA	yedK
yrbA	rfe
yrbA	aroK
yrbA	rfbB
yrbA	rpmG
yrbA	yibN
yrbA	nusA
yrbA	lgt
yrbA	ispF
yrbA	usg
yrbA	yehQ
yrbA	yrbE
yrbA	yejK
yrbA	cydD
yrbA	rfbC
yrbA	tig
yrbA	lipB
yrbA	udk
yrbA	emrA
yrbA	folD
yrbA	ydiL
yrbA	rpmH
yrbA	yjbJ
yrbA	glyS
yrbA	guaC
yrbA	rseP
yrbA	ispA
yrbA	ydfD
yrbA	tyrU
yrbA	ybfF
yrbA	rpe
yrbA	yfcM
yrbA	yacF
yrbA	dut
yrbA	creA
yrbA	aldB
yrbA	yajC
yrbA	rnhB
yrbA	dapA
yrbA	yebR
yrbA	rpsC
yrbA	ygeR
yrbA	astD
yrbA	rimN
yrbA	tgt
yrbA	yeaP
yrbA	mukE
yrbA	rffE
yrbA	rsxB
yrbA	ribD
yrbA	trmH
yrbA	dusA
yrbA	yggL
yrbA	ycgY
yrbA	pdxH
yrbA	slyD
yrbA	plsX
yrbA	rpoZ
yrbA	aroB
yrbA	rfaP
yrbA	rfc
yrbA	trpS
yrbA	hisS
yrbA	glpE
yrbA	yqaA
yrbA	rpmA
yrbA	rnpA
yrbA	dnaX
yrbA	rsmE
yrbA	accC
yrbA	ybaB
yrbA	iscX
yrbA	rplU
yrbA	typA
yrbA	ppa
yrbA	ycdY
yrbA	fabD
yrbA	ribE
yrbA	dapB
yrbA	yfbN
yrbA	yfjG
yrbA	envC
yrbA	ydcJ
yrbA	trmD
yrbA	atpH
yrbA	rpmI
yrbA	fklB
yrbA	yedS
yrbA	rsuA
yrbA	lspA
yrbA	rfaQ
yrbA	ispE
yrbA	rplY
yrbA	trxB
yrbA	accD
yrbA	yfdH
yrbA	wbbI
yrbA	rplA
yrbA	ribF
yrbA	lysS
yrbA	rpsD
yrbA	rplL
yrbA	yoeF
yrbA	rcsF
yrbA	rfaE
yrbA	pitA
yrbA	infB
yrbA	yfdG
yrbA	dfp
yrbA	dcd
yrbA	atpD
yrbA	ffh
yrbA	wbbJ
yrbA	lepA
yrbA	yifE
marA	rob
marA	yhiD
marA	fumC
marA	marB
marA	hdeA
marA	hdeB
yeeY	rfaL
yeeY	yqgB
yeeY	yeaI
yeeY	adk
yeeY	ycfH
yeeY	ycgB
yeeY	mreB
yeeY	atpE
yeeY	tatA
yeeY	rpe
yeeY	bssR
yeeY	tgt
yeeY	ycgY
yeeY	yoaD
yeeY	ynhG
yeeY	rplC
yeeY	spr
yeeY	trmD
yeeY	atpH
yeeY	yfdH
yeeY	bamD
yeeY	yraR
yeeY	wbbJ
fnr	caiF
fnr	narL
fnr	cydA
fnr	cysG
fnr	sodA
fnr	hcp
fnr	ynfE
fnr	nirD
fnr	hlyE
fnr	dmsD
fnr	nrfC
fnr	ydhW
fnr	nuoK
fnr	dmsA
fnr	napD
fnr	ccmH
fnr	nuoN
fnr	ynaJ
fnr	nuoE
fnr	nikE
fnr	nuoJ
fnr	yhjA
fnr	frdB
fnr	fdnH
fnr	nrdG
fnr	ccmE
fnr	hcr
fnr	nrfF
fnr	dmsB
fnr	ansB
fnr	nrfA
fnr	napF
fnr	nrfB
fnr	hypD
fnr	moeB
fnr	aceE
fnr	napC
fnr	ccmB
fnr	fdnI
fnr	hemA
fnr	prmC
fnr	dmsC
fnr	nirB
fnr	nrfE
fnr	nikD
fnr	ndh
osmE	yjdC
osmE	bolA
osmE	otsB
osmE	poxB
osmE	yqaE
osmE	ygjG
osmE	yajO
osmE	yohF
osmE	yaiA
osmE	micF
osmE	yhjD
osmE	yodC
osmE	yqjE
osmE	yhcO
osmE	yhbO
osmE	ybgS
osmE	yodD
osmE	ybhL
osmE	ytjA
osmE	fic
osmE	elaB
osmE	rybA
osmE	dps
osmE	osmC
osmE	ycgB
osmE	yegP
osmE	yfdY
osmE	yncB
osmE	tktB
osmE	grxB
osmE	ybaY
osmE	blc
osmE	pfkB
osmE	sodC
osmE	uspB
osmE	hdeA
osmE	ydhL
osmE	talA
osmE	ygdI
osmE	yjgB
osmE	hchA
osmE	crr
osmE	ydcK
osmE	ygaU
osmE	ybjP
osmE	msyB
osmE	ldcC
osmE	yebW
osmE	osmY
osmE	yccJ
osmE	mscL
osmE	yggE
osmE	yfcG
osmE	ygiW
osmE	yqjD
osmE	gadB
osmE	ycaP
osmE	dkgA
osmE	yeaH
osmE	ygaM
osmE	wrbA
ygjM	ppx
ygjM	pgaD
lsrR	paaK
lsrR	mtfA
lsrR	lsrK
hdfR	polA
hdfR	ybbL
hdfR	yffB
hdfR	yifL
ytfH	ylbI
ytfH	queF
fhlA	ypdF
fhlA	hypF
fhlA	phnH
fhlA	fdhF
fhlA	hycC
fhlA	hycB
fhlA	yjgI
fhlA	hycE
fhlA	bcsB
fhlA	hypB
fhlA	hypA
fhlA	hypD
fhlA	hydN
fhlA	hypE
fhlA	gspH
fhlA	hypC
fhlA	hycH
yiaU	yiiE
yiaU	rplS
yiaU	ygiL
yiaU	barA
yiaU	yehC
yiaU	yihF
yiaU	rpmG
yiaU	pheL
yiaU	ygdD
yiaU	yqiI
yiaU	rplT
yiaU	rzpD
yiaU	php
zraR	garP
zraR	garK
zraR	yaiA
zraR	garD
zraR	gutQ
zraR	zraS
zraR	frdA
zraR	fsaB
zraR	srlE
zraR	yihV
zraR	ulaC
zraR	yqeC
zraR	rtcA
zraR	yhbV
zraR	uxaA
zraR	yhhK
zraR	zraP
zraR	sgbH
acrR	acrA
acrR	yeaJ
feaR	acs
feaR	cstA
feaR	fumC
feaR	astB
feaR	ybdD
feaR	fadA
feaR	fadJ
feaR	fadH
feaR	astC
yidZ	dld
yidZ	gspI
yidZ	mdtL
yidZ	yjiC
yidZ	ycfT
yidZ	agaD
yidZ	agaB
yidZ	yijF
yidZ	yfaH
yidZ	yhcA
yidZ	yifB
yidZ	yqjF
yidZ	yjaZ
yidZ	yihG
yidZ	ytfF
yidZ	gntU
rhaR	frvR
rhaR	rhaS
rhaR	lrp
rhaR	ychQ
rhaR	yfgM
rhaR	yiaB
rhaR	ytcA
rhaR	gspI
rhaR	ygdT
rhaR	gspC
rhaR	yhhZ
rhaR	yfbM
rhaR	tolB
rhaR	ycdX
rhaR	mdtL
rhaR	speG
rhaR	yiaA
rhaR	gspM
rhaR	glnB
rhaR	yhfT
rhaR	yjiC
rhaR	fepE
rhaR	focB
rhaR	agaB
rhaR	yafU
rhaR	yihF
rhaR	yijF
rhaR	gspL
rhaR	sgbU
rhaR	wecH
rhaR	yfjZ
rhaR	yrhA
rhaR	yqgC
rhaR	yjfC
rhaR	yqgD
rhaR	nagK
rhaR	gspJ
rhaR	yhcD
rhaR	ykgH
rhaR	yfcV
rhaR	ycfL
rhaR	yedJ
rhaR	ykfN
rhaR	yfhR
rhaR	ykfH
rhaR	ypdI
rhaR	elaD
rhaR	yfbL
rhaR	yhaB
rhaR	yaiS
rhaR	yfbN
rhaR	yciS
rhaR	allD
rhaR	nagD
rhaR	setC
rhaR	proA
rhaR	rsuA
rhaR	gspD
rhaR	argK
rhaR	yhbX
rhaR	yiaL
rhaR	yciI
rhaR	ytfF
rhaR	perR
rhaR	zipA
rhaR	yehH
rhaR	dcd
gntR	ompR
gntR	yghE
gntR	edd
gntR	focB
gntR	yfjZ
gntR	gntT
gntR	eda
gntR	narQ
gntR	sugE
gntR	yehH
ygaV	ygaP
ygaV	ycdT
kdpE	kdpF
kdpE	kdpB
kdpE	kdpC
flhD	flhC
flhD	rcsB
flhD	hns
flhD	fliA
flhD	flhA
flhD	flgC
flhD	motB
flhD	gltK
flhD	flgE
flhD	gltL
flhD	flgD
flhD	fliN
flhD	gltJ
flhD	fliZ
flhD	flgA
flhD	flgG
flhD	cheW
flhD	flgB
flhD	fliY
flhD	tar
flhD	flgH
flhD	tap
flhD	flgL
flhD	tsr
flhD	fliL
yddM	mqsR
yddM	relB
yddM	yfbV
yddM	ybcM
yddM	ykiA
yddM	mcbA
yddM	ycgH
yddM	trxC
yddM	dinJ
yhaJ	yjgJ
yhaJ	ydgH
yhaJ	pgm
yhaJ	dacA
yhaJ	rlpA
yhaJ	ygiH
yhaJ	fimB
yhaJ	yajG
yhaJ	phoU
yhaJ	cybB
yhaJ	yecD
yhaJ	bamC
yhaJ	aspC
yhaJ	ygdD
yhaJ	yajC
yhaJ	pal
yhaJ	glpE
yhaJ	rpmA
yhaJ	proA
yhaJ	trxB
hupB	mtn
hupB	talB
hupB	kdsA
hupB	speG
hupB	fkpA
hupB	minE
hupB	pntA
hupB	diaA
hupB	tatA
hupB	aspC
hupB	rseP
hupB	yegJ
hupB	rpe
hupB	eda
hupB	yhhA
hupB	galT
hupB	yfhR
hupB	rpmA
hupB	yehB
hupB	ycdY
hupB	hpt
hupB	lolC
hupB	wbbI
hupB	ribC
exuR	yfdY
exuR	yebG
iscR	sufC
iscR	sufS
iscR	iscA
iscR	erpA
iscR	napD
iscR	sufB
iscR	hyaE
iscR	nfuA
iscR	iscS
iscR	napA
iscR	sufA
iscR	fhuF
iscR	napF
iscR	sufD
iscR	hyaC
iscR	napC
iscR	napG
iscR	sufE
iscR	iscU
trpR	trpC
trpR	aroL
trpR	yaiA
trpR	trpA
trpR	trpB
trpR	aroH
trpR	mtr
trpR	trpE
trpR	trpD
ilvY	ilvC
ilvY	yjeN
ilvY	srlA
cusR	cusC
cusR	trpC
cusR	solA
cusR	cusA
cusR	leuL
cusR	cusS
cusR	cusF
cusR	yedV
cusR	ilvI
cusR	cusB
kdgR	ytfA
kdgR	pdxK
kdgR	hyfG
kdgR	lolE
kdgR	ybfI
kdgR	yihF
kdgR	ybgD
kdgR	eda
kdgR	insK
kdgR	ykfH
kdgR	ycbW
kdgR	yhfU
kdgR	rcsC
kdgR	yoeF
srlR	fabR
srlR	gutM
srlR	garP
srlR	garK
srlR	polA
srlR	tatB
srlR	gcvT
srlR	nirD
srlR	tdcD
srlR	tdcF
srlR	malK
srlR	garD
srlR	mog
srlR	yeiT
srlR	gutQ
srlR	atoS
srlR	rihC
srlR	murI
srlR	zraS
srlR	fucI
srlR	aphA
srlR	murQ
srlR	srlD
srlR	tnaA
srlR	pepE
srlR	garL
srlR	malF
srlR	ygcN
srlR	yjiV
srlR	malP
srlR	hypB
srlR	malG
srlR	envZ
srlR	yjjI
srlR	ydeN
srlR	manX
srlR	ansB
srlR	napF
srlR	srlA
srlR	ucpA
srlR	rsmE
srlR	napC
srlR	yihY
srlR	ubiB
srlR	rihA
srlR	dtd
srlR	yneE
srlR	treC
srlR	hemD
srlR	yifL
srlR	ysaA
srlR	treB
srlR	yjiT
srlR	nagB
srlR	malQ
srlR	ykgF
srlR	malE
srlR	ravA
srlR	yhbT
envR	yhdJ
ygeV	ttdR
ygeV	malT
ygeV	melR
ygeV	tnaC
ygeV	lysU
ygeV	metE
ygeV	eco
ygeV	ypfM
ygeV	tdcD
ygeV	dtpB
ygeV	ygiS
ygeV	yeiT
ygeV	raiA
ygeV	yicE
ygeV	mscS
ygeV	atoS
ygeV	melA
ygeV	serA
ygeV	frdA
ygeV	yjhP
ygeV	murQ
ygeV	aspA
ygeV	ygfJ
ygeV	mtfA
ygeV	yqeB
ygeV	yjiV
ygeV	nadA
ygeV	yghZ
ygeV	ybiV
ygeV	thrA
[truncated: 4,035 more rows]
