# Supplementary material for: Reconstruction of gene networks using prior knowledge
Source: BMC Syst Biol. 2015 Nov 20;9:84. doi: 10.1186/s12918-015-0233-4 (PMC4654848; doi:10.1186/s12918-015-0233-4)
Supplement: Supplementary file 4 — List of the edges for B.subtilis data with a l p h a =0 . 5. (TEXT 115 KB) [file 12918_2015_233_MOESM4_ESM.text]

BSU00370	BSU01730
BSU00370	BSU01910
BSU00370	BSU05860
BSU00370	BSU06240
BSU00370	BSU09280
BSU00370	BSU11990
BSU00370	BSU14890
BSU00370	BSU18340
BSU00370	BSU19800
BSU00370	BSU21460
BSU00370	BSU26820
BSU00370	BSU35930
BSU00370	BSU40030
BSU08100	BSU04160
BSU08100	BSU30150
BSU08100	BSU03040
BSU08100	BSU06940
BSU08100	BSU06960
BSU08100	BSU08090
BSU08100	BSU08260
BSU08100	BSU08270
BSU08100	BSU08280
BSU08100	BSU17000
BSU08100	BSU27770
BSU08100	BSU28700
BSU08100	BSU28710
BSU08100	BSU28740
BSU08100	BSU28790
BSU08100	BSU30160
BSU08100	BSU30170
BSU08100	BSU31180
BSU08100	BSU31190
BSU08100	BSU31330
BSU08100	BSU31340
BSU08100	BSU34120
BSU08100	BSU34570
BSU08100	BSU34580
BSU08100	BSU34590
BSU08100	BSU34600
BSU08100	BSU34610
BSU08100	BSU35930
BSU08100	BSU38560
BSU08100	BSU38570
BSU08100	BSU38820
BSU08100	BSU39070
BSU01810	BSU07010
BSU01810	BSU01820
BSU01810	BSU02510
BSU01810	BSU03900
BSU01810	BSU07060
BSU01810	BSU07070
BSU01810	BSU07080
BSU01810	BSU10270
BSU01810	BSU17580
BSU01810	BSU26590
BSU01810	BSU26600
BSU01810	BSU28510
BSU01810	BSU31180
BSU01810	BSU34660
BSU01810	BSU34670
BSU01810	BSU37180
BSU01810	BSU39350
BSU01810	BSU39360
BSU01810	BSU39370
BSU01810	BSU39380
BSU01810	BSU39390
BSU24250	BSU32870
BSU24250	BSU13880
BSU24250	BSU22770
BSU24250	BSU00040
BSU24250	BSU00050
BSU24250	BSU00060
BSU24250	BSU00070
BSU24250	BSU00190
BSU24250	BSU00200
BSU24250	BSU00270
BSU24250	BSU00280
BSU24250	BSU00310
BSU24250	BSU00340
BSU24250	BSU00360
BSU24250	BSU00410
BSU24250	BSU00420
BSU24250	BSU01070
BSU24250	BSU03570
BSU24250	BSU03580
BSU24250	BSU04580
BSU24250	BSU04620
BSU24250	BSU05900
BSU24250	BSU06330
BSU24250	BSU06340
BSU24250	BSU06350
BSU24250	BSU06720
BSU24250	BSU08020
BSU24250	BSU08030
BSU24250	BSU09510
BSU24250	BSU14430
BSU24250	BSU15240
BSU24250	BSU15720
BSU24250	BSU15730
BSU24250	BSU15740
BSU24250	BSU15940
BSU24250	BSU16020
BSU24250	BSU16030
BSU24250	BSU16050
BSU24250	BSU16120
BSU24250	BSU16530
BSU24250	BSU16540
BSU24250	BSU16580
BSU24250	BSU16920
BSU24250	BSU16970
BSU24250	BSU17040
BSU24250	BSU22170
BSU24250	BSU22220
BSU24250	BSU22330
BSU24250	BSU22340
BSU24250	BSU22350
BSU24250	BSU22830
BSU24250	BSU22840
BSU24250	BSU23210
BSU24250	BSU24240
BSU24250	BSU24260
BSU24250	BSU24270
BSU24250	BSU25160
BSU24250	BSU25510
BSU24250	BSU25670
BSU24250	BSU25680
BSU24250	BSU27480
BSU24250	BSU27620
BSU24250	BSU27720
BSU24250	BSU27729
BSU24250	BSU27740
BSU24250	BSU27920
BSU24250	BSU27930
BSU24250	BSU29900
BSU24250	BSU29970
BSU24250	BSU30480
BSU24250	BSU30550
BSU24250	BSU32620
BSU24250	BSU32630
BSU24250	BSU32660
BSU24250	BSU32880
BSU24250	BSU33360
BSU24250	BSU34810
BSU24250	BSU35290
BSU24250	BSU36270
BSU24250	BSU36280
BSU24250	BSU36890
BSU24250	BSU37330
BSU24250	BSU37600
BSU24250	BSU37610
BSU24250	BSU38900
BSU24250	BSU39650
BSU24250	BSU40390
BSU24250	BSU40440
BSU24250	BSU40510
BSU23590	BSU00040
BSU23590	BSU11030
BSU23590	BSU23570
BSU23590	BSU23580
BSU33970	BSU25250
BSU33970	BSU05050
BSU33970	BSU00030
BSU33970	BSU00130
BSU33970	BSU00140
BSU33970	BSU00150
BSU33970	BSU00720
BSU33970	BSU00920
BSU33970	BSU01750
BSU33970	BSU01770
BSU33970	BSU03070
BSU33970	BSU04500
BSU33970	BSU04590
BSU33970	BSU04670
BSU33970	BSU04780
BSU33970	BSU05280
BSU33970	BSU05680
BSU33970	BSU05900
BSU33970	BSU05940
BSU33970	BSU06000
BSU33970	BSU06010
BSU33970	BSU07160
BSU33970	BSU08000
BSU33970	BSU08040
BSU33970	BSU08050
BSU33970	BSU08650
BSU33970	BSU09050
BSU33970	BSU09070
BSU33970	BSU09470
BSU33970	BSU09730
BSU33970	BSU09790
BSU33970	BSU11170
BSU33970	BSU11180
BSU33970	BSU14100
BSU33970	BSU14110
BSU33970	BSU14260
BSU33970	BSU14270
BSU33970	BSU14550
BSU33970	BSU14560
BSU33970	BSU14580
BSU33970	BSU14650
BSU33970	BSU14790
BSU33970	BSU15010
BSU33970	BSU15020
BSU33970	BSU15040
BSU33970	BSU15050
BSU33970	BSU15120
BSU33970	BSU15180
BSU33970	BSU15260
BSU33970	BSU15760
BSU33970	BSU15770
BSU33970	BSU16000
BSU33970	BSU16510
BSU33970	BSU16540
BSU33970	BSU16550
BSU33970	BSU16670
BSU33970	BSU18050
BSU33970	BSU19479
BSU33970	BSU22460
BSU33970	BSU22740
BSU33970	BSU22750
BSU33970	BSU22890
BSU33970	BSU22910
BSU33970	BSU23220
BSU33970	BSU24820
BSU33970	BSU25180
BSU33970	BSU25310
BSU33970	BSU25320
BSU33970	BSU25330
BSU33970	BSU27320
BSU33970	BSU27730
BSU33970	BSU27900
BSU33970	BSU28090
BSU33970	BSU28640
BSU33970	BSU28760
BSU33970	BSU28780
BSU33970	BSU28950
BSU33970	BSU29480
BSU33970	BSU29580
BSU33970	BSU29590
BSU33970	BSU29790
BSU33970	BSU29805
BSU33970	BSU29850
BSU33970	BSU30035
BSU33970	BSU30320
BSU33970	BSU31510
BSU33970	BSU31770
BSU33970	BSU31780
BSU33970	BSU32290
BSU33970	BSU32300
BSU33970	BSU32380
BSU33970	BSU32390
BSU33970	BSU32669
BSU33970	BSU33170
BSU33970	BSU33210
BSU33970	BSU33600
BSU33970	BSU35480
BSU33970	BSU35850
BSU33970	BSU36360
BSU33970	BSU37020
BSU33970	BSU37340
BSU33970	BSU37570
BSU33970	BSU37580
BSU33970	BSU37640
BSU33970	BSU37980
BSU33970	BSU38890
BSU33970	BSU39560
BSU33970	BSU39570
BSU33970	BSU39600
BSU33970	BSU41030
BSU33970	BSU41040
BSU25810	BSU23450
BSU25810	BSU25780
BSU25810	BSU25790
BSU25810	BSU25800
BSU25810	BSU26490
BSU05330	BSU01480
BSU05330	BSU01580
BSU05330	BSU05340
BSU05330	BSU05343
BSU05330	BSU05344
BSU05330	BSU05680
BSU05330	BSU06720
BSU05330	BSU06730
BSU05330	BSU07240
BSU05330	BSU09120
BSU05330	BSU09470
BSU05330	BSU11820
BSU05330	BSU27340
BSU05330	BSU27350
BSU05330	BSU27360
BSU05330	BSU27620
BSU05330	BSU29990
BSU05330	BSU31120
BSU05330	BSU32180
BSU05330	BSU36590
BSU05330	BSU37150
BSU05330	BSU37490
BSU05330	BSU37500
BSU05330	BSU37570
BSU05330	BSU37580
BSU05330	BSU40690
BSU26720	BSU19050
BSU26720	BSU17650
BSU26720	BSU17660
BSU26720	BSU17678
BSU26720	BSU18800
BSU26720	BSU19060
BSU26720	BSU26690
BSU26720	BSU26700
BSU26720	BSU26710
BSU26720	BSU26730
BSU26720	BSU32200
BSU30400	BSU07330
BSU30400	BSU08720
BSU30400	BSU13660
BSU30400	BSU14510
BSU30400	BSU27600
BSU30400	BSU30390
BSU30400	BSU34060
BSU30400	BSU34070
BSU22440	BSU25250
BSU22440	BSU05050
BSU22440	BSU09060
BSU22440	BSU25240
BSU22440	BSU00130
BSU22440	BSU00140
BSU22440	BSU00150
BSU22440	BSU00380
BSU22440	BSU00500
BSU22440	BSU00510
BSU22440	BSU00590
BSU22440	BSU00720
BSU22440	BSU00800
BSU22440	BSU00820
BSU22440	BSU00910
BSU22440	BSU01140
BSU22440	BSU01370
BSU22440	BSU01380
BSU22440	BSU01450
BSU22440	BSU01460
BSU22440	BSU01470
BSU22440	BSU01480
BSU22440	BSU01770
BSU22440	BSU03600
BSU22440	BSU03610
BSU22440	BSU04490
BSU22440	BSU04500
BSU22440	BSU04640
BSU22440	BSU04780
BSU22440	BSU05680
BSU22440	BSU05920
BSU22440	BSU05930
BSU22440	BSU05940
BSU22440	BSU06360
BSU22440	BSU06600
BSU22440	BSU06680
BSU22440	BSU06690
BSU22440	BSU06730
BSU22440	BSU07430
BSU22440	BSU08000
BSU22440	BSU09050
BSU22440	BSU09090
BSU22440	BSU09120
BSU22440	BSU09790
BSU22440	BSU10240
BSU22440	BSU10250
BSU22440	BSU11170
BSU22440	BSU11180
BSU22440	BSU11600
BSU22440	BSU11970
BSU22440	BSU12840
BSU22440	BSU12850
BSU22440	BSU13910
BSU22440	BSU14110
BSU22440	BSU14180
BSU22440	BSU14260
BSU22440	BSU14650
BSU22440	BSU15010
BSU22440	BSU15050
BSU22440	BSU15120
BSU22440	BSU15180
BSU22440	BSU15190
BSU22440	BSU15200
BSU22440	BSU15430
BSU22440	BSU15460
BSU22440	BSU15700
BSU22440	BSU15710
BSU22440	BSU15760
BSU22440	BSU15770
BSU22440	BSU15800
BSU22440	BSU15940
BSU22440	BSU16140
BSU22440	BSU16500
BSU22440	BSU16510
BSU22440	BSU16520
BSU22440	BSU16550
BSU22440	BSU16660
BSU22440	BSU17040
BSU22440	BSU17280
BSU22440	BSU17440
BSU22440	BSU18500
BSU22440	BSU19380
BSU22440	BSU19390
BSU22440	BSU19470
BSU22440	BSU19479
BSU22440	BSU19630
BSU22440	BSU22190
BSU22440	BSU22390
BSU22440	BSU22400
BSU22440	BSU22410
BSU22440	BSU22420
BSU22440	BSU22430
BSU22440	BSU22450
BSU22440	BSU22460
BSU22440	BSU22470
BSU22440	BSU22480
BSU22440	BSU22490
BSU22440	BSU22500
BSU22440	BSU22740
BSU22440	BSU22750
BSU22440	BSU23210
BSU22440	BSU23360
BSU22440	BSU24280
BSU22440	BSU24290
BSU22440	BSU24300
BSU22440	BSU24790
BSU22440	BSU25180
BSU22440	BSU25260
BSU22440	BSU25270
BSU22440	BSU25310
BSU22440	BSU25320
BSU22440	BSU25440
BSU22440	BSU25450
BSU22440	BSU25460
BSU22440	BSU25500
BSU22440	BSU27410
BSU22440	BSU27480
BSU22440	BSU27490
BSU22440	BSU27560
BSU22440	BSU27610
BSU22440	BSU27620
BSU22440	BSU27700
BSU22440	BSU27710
BSU22440	BSU27720
BSU22440	BSU27729
BSU22440	BSU27740
BSU22440	BSU28010
BSU22440	BSU28020
BSU22440	BSU28030
BSU22440	BSU28080
BSU22440	BSU28090
BSU22440	BSU28230
BSU22440	BSU28640
BSU22440	BSU28950
BSU22440	BSU29190
BSU22440	BSU29560
BSU22440	BSU29670
BSU22440	BSU29790
BSU22440	BSU29805
BSU22440	BSU29840
BSU22440	BSU30035
BSU22440	BSU30050
BSU22440	BSU30320
BSU22440	BSU30540
BSU22440	BSU30800
BSU22440	BSU30820
BSU22440	BSU31440
BSU22440	BSU32290
BSU22440	BSU32380
BSU22440	BSU32390
BSU22440	BSU32400
BSU22440	BSU32630
BSU22440	BSU32810
BSU22440	BSU33210
BSU22440	BSU36360
BSU22440	BSU37150
BSU22440	BSU37490
BSU22440	BSU37500
BSU22440	BSU37570
BSU22440	BSU38499
BSU22440	BSU38520
BSU22440	BSU39550
BSU22440	BSU39560
BSU22440	BSU39570
BSU22440	BSU40650
BSU22440	BSU40680
BSU22440	BSU40690
BSU24100	BSU16170
BSU24100	BSU00130
BSU24100	BSU00140
BSU24100	BSU04780
BSU24100	BSU09790
BSU24100	BSU10240
BSU24100	BSU10250
BSU24100	BSU14260
BSU24100	BSU19630
BSU24100	BSU22450
BSU24100	BSU22460
BSU24100	BSU24030
BSU24100	BSU27480
BSU24100	BSU27710
BSU24100	BSU28950
BSU24100	BSU29480
BSU24100	BSU30320
BSU24100	BSU31440
BSU24100	BSU37570
BSU24100	BSU37660
BSU26580	BSU26570
BSU26580	BSU26590
BSU24020	BSU36600
BSU24020	BSU12820
BSU24020	BSU19190
BSU24020	BSU24010
BSU29740	BSU02450
BSU29740	BSU05050
BSU29740	BSU09060
BSU29740	BSU00130
BSU29740	BSU00460
BSU29740	BSU00810
BSU29740	BSU00820
BSU29740	BSU00920
BSU29740	BSU01770
BSU29740	BSU02570
BSU29740	BSU02580
BSU29740	BSU03070
BSU29740	BSU04620
BSU29740	BSU04700
BSU29740	BSU05880
BSU29740	BSU05900
BSU29740	BSU05910
BSU29740	BSU05920
BSU29740	BSU05930
BSU29740	BSU05940
BSU29740	BSU06000
BSU29740	BSU06340
BSU29740	BSU06350
BSU29740	BSU06360
BSU29740	BSU06610
BSU29740	BSU06680
BSU29740	BSU06690
BSU29740	BSU08180
BSU29740	BSU08899
BSU29740	BSU09090
BSU29740	BSU11030
BSU29740	BSU11180
BSU29740	BSU11330
BSU29740	BSU11980
BSU29740	BSU12230
BSU29740	BSU13110
BSU29740	BSU13120
BSU29740	BSU14560
BSU29740	BSU14580
BSU29740	BSU14590
BSU29740	BSU15010
BSU29740	BSU15020
BSU29740	BSU15760
BSU29740	BSU15770
BSU29740	BSU15780
BSU29740	BSU15790
BSU29740	BSU15940
BSU29740	BSU16560
BSU29740	BSU16570
BSU29740	BSU17600
BSU29740	BSU22220
BSU29740	BSU22740
BSU29740	BSU22780
BSU29740	BSU23210
BSU29740	BSU23220
BSU29740	BSU25270
BSU29740	BSU25310
BSU29740	BSU25430
BSU29740	BSU25620
BSU29740	BSU27090
BSU29740	BSU27110
BSU29740	BSU27320
BSU29740	BSU27480
BSU29740	BSU27700
BSU29740	BSU27710
BSU29740	BSU27720
BSU29740	BSU27730
BSU29740	BSU28310
BSU29740	BSU28710
BSU29740	BSU28780
BSU29740	BSU28950
BSU29740	BSU29630
BSU29740	BSU29690
BSU29740	BSU29720
BSU29740	BSU29730
BSU29740	BSU29820
BSU29740	BSU29830
BSU29740	BSU29850
BSU29740	BSU30320
BSU29740	BSU30540
BSU29740	BSU30550
BSU29740	BSU31620
BSU29740	BSU32370
BSU29740	BSU32630
BSU29740	BSU33049
BSU29740	BSU33210
BSU29740	BSU33360
BSU29740	BSU34170
BSU29740	BSU35050
BSU29740	BSU35950
BSU29740	BSU37140
BSU29740	BSU37330
BSU29740	BSU37590
BSU29740	BSU37600
BSU29740	BSU37660
BSU29740	BSU37960
BSU29740	BSU37970
BSU29740	BSU37980
BSU29740	BSU38020
BSU29740	BSU38890
BSU29740	BSU38900
BSU29740	BSU39400
BSU29740	BSU39420
BSU29740	BSU39550
BSU29740	BSU39650
BSU29740	BSU39720
BSU29740	BSU40080
BSU29740	BSU41030
BSU29740	BSU41040
BSU14140	BSU17940
BSU14140	BSU21990
BSU14140	BSU31670
BSU25250	BSU34720
BSU25250	BSU05320
BSU25250	BSU25240
BSU25250	BSU00390
BSU25250	BSU00580
BSU25250	BSU04040
BSU25250	BSU04390
BSU25250	BSU06670
BSU25250	BSU08650
BSU25250	BSU09730
BSU25250	BSU09790
BSU25250	BSU10240
BSU25250	BSU11970
BSU25250	BSU12840
BSU25250	BSU13030
BSU25250	BSU13200
BSU25250	BSU13860
BSU25250	BSU13910
BSU25250	BSU14180
BSU25250	BSU14550
BSU25250	BSU14629
BSU25250	BSU15040
BSU25250	BSU15050
BSU25250	BSU15270
BSU25250	BSU15430
BSU25250	BSU15700
BSU25250	BSU15710
BSU25250	BSU16490
BSU25250	BSU18410
BSU25250	BSU19380
BSU25250	BSU19470
BSU25250	BSU19479
BSU25250	BSU21620
BSU25250	BSU22190
BSU25250	BSU22370
BSU25250	BSU22380
BSU25250	BSU22450
BSU25250	BSU22460
BSU25250	BSU22470
BSU25250	BSU22480
BSU25250	BSU22490
BSU25250	BSU22500
BSU25250	BSU22910
BSU25250	BSU23360
BSU25250	BSU24450
BSU25250	BSU24460
BSU25250	BSU25260
BSU25250	BSU25270
BSU25250	BSU25450
BSU25250	BSU25480
BSU25250	BSU25500
BSU25250	BSU26760
BSU25250	BSU27560
BSU25250	BSU28090
BSU25250	BSU28820
BSU25250	BSU28870
BSU25250	BSU29020
BSU25250	BSU29190
BSU25250	BSU29850
BSU25250	BSU31370
BSU25250	BSU31440
BSU25250	BSU31750
BSU25250	BSU31760
BSU25250	BSU32390
BSU25250	BSU32810
BSU25250	BSU34700
BSU25250	BSU35850
BSU33950	BSU33900
BSU33950	BSU33910
BSU33950	BSU33920
BSU33950	BSU33930
BSU33950	BSU33940
BSU09430	BSU19120
BSU09430	BSU04040
BSU09430	BSU05280
BSU09430	BSU11630
BSU09430	BSU13030
BSU09430	BSU14450
BSU09430	BSU26760
BSU09430	BSU31760
BSU07590	BSU02090
BSU07590	BSU02340
BSU07590	BSU07530
BSU07590	BSU07580
BSU07590	BSU07600
BSU07590	BSU07620
BSU07590	BSU09190
BSU07590	BSU09200
BSU07590	BSU09590
BSU07590	BSU09670
BSU07590	BSU10860
BSU07590	BSU11840
BSU07590	BSU11850
BSU07590	BSU11860
BSU07590	BSU11890
BSU07590	BSU14900
BSU07590	BSU21750
BSU07590	BSU22550
BSU07590	BSU26920
BSU07590	BSU26930
BSU07590	BSU28700
BSU07590	BSU29700
BSU07590	BSU30250
BSU07590	BSU31340
BSU07590	BSU40250
BSU16170	BSU39340
BSU16170	BSU37080
BSU16170	BSU09460
BSU16170	BSU11370
BSU16170	BSU15710
BSU16170	BSU16140
BSU16170	BSU16150
BSU16170	BSU16160
BSU16170	BSU16190
BSU16170	BSU25840
BSU16170	BSU32130
BSU16170	BSU32750
BSU16170	BSU37780
BSU31680	BSU18850
BSU31680	BSU15880
BSU31680	BSU03480
BSU31680	BSU03520
BSU31680	BSU10760
BSU31680	BSU14090
BSU31680	BSU15830
BSU31680	BSU15840
BSU31680	BSU15900
BSU31680	BSU15910
BSU31680	BSU17660
BSU31680	BSU17678
BSU31680	BSU17940
BSU31680	BSU19000
BSU31680	BSU21550
BSU31680	BSU21560
BSU31680	BSU21980
BSU31680	BSU21990
BSU31680	BSU22820
BSU31680	BSU27640
BSU31680	BSU27660
BSU31680	BSU31170
BSU31680	BSU31670
BSU31680	BSU33040
BSU31680	BSU37100
BSU31680	BSU38780
BSU10420	BSU02010
BSU10420	BSU03420
BSU10420	BSU06830
BSU10420	BSU10460
BSU10420	BSU16110
BSU10420	BSU24660
BSU10420	BSU24670
BSU10420	BSU24680
BSU10420	BSU24690
BSU10420	BSU24700
BSU10420	BSU24710
BSU10420	BSU24720
BSU10420	BSU24730
BSU10420	BSU25570
BSU10420	BSU25580
BSU10420	BSU25590
BSU10420	BSU28070
BSU10420	BSU33260
BSU10420	BSU33270
BSU10420	BSU33280
BSU10420	BSU33750
BSU10420	BSU35410
BSU10420	BSU35450
BSU10420	BSU35460
BSU10420	BSU35470
BSU10420	BSU36310
BSU10420	BSU40170
BSU33520	BSU14670
BSU33520	BSU33510
BSU33010	BSU33020
BSU00830	BSU04730
BSU00830	BSU00840
BSU00830	BSU00850
BSU00830	BSU00860
BSU00830	BSU00870
BSU00830	BSU00880
BSU00830	BSU13700
BSU00830	BSU28500
BSU27520	BSU24520
BSU27520	BSU32870
BSU27520	BSU00190
BSU27520	BSU00340
BSU27520	BSU00350
BSU27520	BSU00360
BSU27520	BSU00500
BSU27520	BSU00800
BSU27520	BSU01010
BSU27520	BSU01490
BSU27520	BSU01580
BSU27520	BSU03570
BSU27520	BSU04650
BSU27520	BSU04660
BSU27520	BSU06600
BSU27520	BSU06720
BSU27520	BSU07420
BSU27520	BSU08000
BSU27520	BSU08930
BSU27520	BSU13500
BSU27520	BSU14570
BSU27520	BSU14990
BSU27520	BSU15000
BSU27520	BSU15660
BSU27520	BSU15670
BSU27520	BSU15680
BSU27520	BSU15690
BSU27520	BSU15720
BSU27520	BSU15730
BSU27520	BSU16530
BSU27520	BSU16540
BSU27520	BSU16590
BSU27520	BSU16920
BSU27520	BSU17040
BSU27520	BSU19390
BSU27520	BSU19440
BSU27520	BSU22170
BSU27520	BSU22350
BSU27520	BSU22360
BSU27520	BSU22390
BSU27520	BSU22400
BSU27520	BSU22890
BSU27520	BSU23080
BSU27520	BSU23160
BSU27520	BSU25140
BSU27520	BSU25160
BSU27520	BSU25180
BSU27520	BSU25330
BSU27520	BSU27510
BSU27520	BSU27610
BSU27520	BSU28650
BSU27520	BSU28970
BSU27520	BSU28980
BSU27520	BSU28990
BSU27520	BSU29790
BSU27520	BSU29900
BSU27520	BSU31390
BSU27520	BSU32300
BSU27520	BSU32310
BSU27520	BSU33740
BSU27520	BSU35000
BSU27520	BSU35730
BSU27520	BSU37610
BSU27520	BSU40440
BSU37650	BSU03170
BSU37650	BSU03560
BSU37650	BSU33221
BSU37650	BSU00720
BSU37650	BSU02190
BSU37650	BSU03240
BSU37650	BSU04390
BSU37650	BSU04780
BSU37650	BSU05329
BSU37650	BSU05900
BSU37650	BSU06010
BSU37650	BSU09730
BSU37650	BSU09910
BSU37650	BSU10240
BSU37650	BSU11600
BSU37650	BSU14260
BSU37650	BSU18500
BSU37650	BSU22470
BSU37650	BSU22480
BSU37650	BSU22490
BSU37650	BSU22500
BSU37650	BSU29720
BSU37650	BSU29730
BSU37650	BSU29805
BSU37650	BSU31440
BSU37650	BSU32390
BSU37650	BSU32400
BSU37650	BSU32810
BSU37650	BSU35480
BSU37650	BSU35850
BSU37650	BSU37580
BSU37650	BSU37640
BSU37650	BSU40239
BSU37650	BSU40650
BSU19120	BSU05250
BSU19120	BSU11630
BSU19120	BSU13810
BSU19120	BSU14090
BSU19120	BSU14450
BSU19120	BSU15830
BSU19120	BSU16900
BSU19120	BSU18040
BSU19120	BSU18050
BSU19120	BSU21980
BSU19120	BSU21990
BSU19120	BSU22720
BSU19120	BSU23990
BSU19120	BSU24870
BSU19120	BSU27660
BSU19120	BSU28240
BSU19120	BSU31760
BSU35490	BSU14410
BSU35490	BSU14510
BSU39430	BSU05320
BSU39430	BSU33221
BSU39430	BSU00720
BSU39430	BSU02190
BSU39430	BSU02550
BSU39430	BSU02560
BSU39430	BSU04010
BSU39430	BSU04440
BSU39430	BSU05329
BSU39430	BSU05900
BSU39430	BSU05910
BSU39430	BSU06010
BSU39430	BSU17660
BSU39430	BSU22760
BSU39430	BSU24460
BSU39430	BSU27140
BSU39430	BSU27640
BSU39430	BSU32290
BSU39430	BSU33870
BSU39430	BSU35480
BSU39430	BSU38210
BSU39430	BSU39420
BSU39430	BSU40239
BSU19200	BSU11110
BSU19200	BSU18790
BSU19200	BSU19180
BSU19200	BSU19190
BSU19200	BSU40240
BSU00010	BSU28850
BSU00010	BSU00020
BSU00010	BSU00030
BSU00010	BSU00100
BSU00010	BSU00500
BSU00010	BSU00800
BSU00010	BSU01580
BSU00010	BSU05930
BSU00010	BSU07710
BSU00010	BSU12840
BSU00010	BSU12850
BSU00010	BSU15010
BSU00010	BSU15020
BSU00010	BSU15070
BSU00010	BSU15080
BSU00010	BSU15160
BSU00010	BSU15180
BSU00010	BSU15200
BSU00010	BSU15460
BSU00010	BSU15670
BSU00010	BSU15680
BSU00010	BSU15690
BSU00010	BSU16490
BSU00010	BSU16510
BSU00010	BSU16540
BSU00010	BSU16920
BSU00010	BSU17040
BSU00010	BSU19380
BSU00010	BSU19390
BSU00010	BSU19440
BSU00010	BSU19450
BSU00010	BSU22170
BSU00010	BSU22190
BSU00010	BSU22360
BSU00010	BSU22430
BSU00010	BSU22750
BSU00010	BSU23210
BSU00010	BSU24540
BSU00010	BSU25180
BSU00010	BSU25660
BSU00010	BSU25670
BSU00010	BSU25680
BSU00010	BSU27330
BSU00010	BSU27340
BSU00010	BSU27350
BSU00010	BSU27360
BSU00010	BSU28230
BSU00010	BSU28860
BSU00010	BSU28870
BSU00010	BSU29190
BSU00010	BSU29660
BSU00010	BSU29900
BSU00010	BSU30050
BSU00010	BSU30540
BSU00010	BSU30550
BSU00010	BSU31120
BSU00010	BSU31390
BSU00010	BSU35700
BSU00010	BSU35710
BSU00010	BSU37150
BSU00010	BSU37600
BSU00010	BSU38499
BSU00010	BSU40920
BSU12370	BSU04410
BSU12370	BSU04420
BSU12370	BSU11000
BSU12370	BSU11020
BSU12370	BSU12310
BSU12370	BSU22020
BSU28550	BSU21700
BSU28550	BSU07600
BSU28550	BSU10270
BSU28550	BSU11080
BSU28550	BSU14060
BSU28550	BSU23240
BSU28550	BSU28520
BSU28550	BSU28530
BSU28550	BSU28540
BSU28550	BSU28560
BSU28550	BSU31180
BSU28550	BSU32820
BSU28550	BSU32830
BSU28550	BSU32840
BSU28550	BSU34560
BSU28550	BSU34610
BSU28550	BSU37170
BSU28550	BSU37180
BSU28550	BSU40250
BSU37310	BSU23120
BSU37310	BSU37290
BSU37310	BSU04240
BSU37310	BSU05720
BSU37310	BSU07380
BSU37310	BSU14870
BSU37310	BSU30660
BSU37310	BSU35270
BSU37310	BSU37250
BSU37310	BSU37260
BSU37310	BSU37270
BSU37310	BSU37280
BSU37310	BSU37300
BSU37310	BSU37320
BSU37310	BSU37670
BSU14380	BSU14390
BSU14380	BSU14400
BSU23520	BSU08730
BSU23520	BSU03280
BSU23520	BSU08440
BSU23520	BSU08520
BSU03890	BSU08250
BSU28410	BSU00430
BSU28410	BSU03788
BSU28410	BSU03789
BSU28410	BSU05520
BSU28410	BSU05529
BSU28410	BSU05550
BSU28410	BSU05560
BSU28410	BSU05570
BSU28410	BSU06300
BSU28410	BSU06850
BSU28410	BSU07270
BSU28410	BSU07280
BSU28410	BSU07290
BSU28410	BSU07300
BSU28410	BSU09958
BSU28410	BSU10710
BSU28410	BSU10720
BSU28410	BSU10910
BSU28410	BSU10920
BSU28410	BSU10930
BSU28410	BSU11280
BSU28410	BSU11320
BSU28410	BSU11740
BSU28410	BSU11750
BSU28410	BSU11760
BSU28410	BSU11770
BSU28410	BSU11780
BSU28410	BSU11799
BSU28410	BSU11810
BSU28410	BSU12090
BSU28410	BSU13789
BSU28410	BSU13790
BSU28410	BSU13799
BSU28410	BSU14569
BSU28410	BSU14970
BSU28410	BSU14980
BSU28410	BSU16730
BSU28410	BSU16740
BSU28410	BSU17310
BSU28410	BSU17410
BSU28410	BSU17700
BSU28410	BSU17970
BSU28410	BSU18280
BSU28410	BSU18620
BSU28410	BSU18670
BSU28410	BSU19490
BSU28410	BSU19510
BSU28410	BSU19600
BSU28410	BSU19610
BSU28410	BSU19670
BSU28410	BSU19749
BSU28410	BSU19760
BSU28410	BSU19770
BSU28410	BSU19780
BSU28410	BSU19790
BSU28410	BSU19810
BSU28410	BSU20190
BSU28410	BSU21670
BSU28410	BSU22250
BSU28410	BSU23350
BSU28410	BSU25150
BSU28410	BSU25710
BSU28410	BSU25760
BSU28410	BSU25820
BSU28410	BSU30595
BSU28410	BSU30610
BSU28410	BSU30620
BSU28410	BSU30850
BSU28410	BSU30860
BSU28410	BSU30870
BSU28410	BSU30880
BSU28410	BSU30890
BSU28410	BSU30900
BSU28410	BSU30910
BSU28410	BSU30920
BSU28410	BSU31140
BSU28410	BSU31270
BSU28410	BSU32469
BSU28410	BSU32640
BSU28410	BSU32650
BSU28410	BSU34520
BSU28410	BSU34530
BSU28410	BSU36030
BSU28410	BSU36040
BSU28410	BSU36050
BSU28410	BSU36060
BSU28410	BSU36070
BSU28410	BSU37810
BSU28410	BSU37830
BSU28410	BSU37840
BSU28410	BSU37850
BSU28410	BSU37860
BSU28410	BSU37870
BSU28410	BSU37880
BSU28410	BSU37890
BSU28410	BSU37900
BSU28410	BSU37910
BSU28410	BSU39580
BSU28410	BSU40530
BSU02450	BSU38310
BSU02450	BSU40710
BSU02450	BSU02440
BSU02450	BSU04780
BSU02450	BSU06330
BSU02450	BSU06350
BSU02450	BSU07370
BSU02450	BSU08425
BSU02450	BSU14270
BSU02450	BSU14280
BSU02450	BSU14290
BSU02450	BSU14300
BSU02450	BSU22220
BSU02450	BSU29805
BSU02450	BSU29840
BSU02450	BSU31520
BSU02450	BSU32370
BSU02450	BSU32380
BSU02450	BSU36700
BSU02450	BSU36710
BSU02450	BSU37140
BSU02450	BSU37330
BSU02450	BSU37640
BSU02450	BSU38290
BSU02450	BSU38300
BSU02450	BSU39650
BSU02450	BSU40190
BSU02450	BSU40370
BSU17450	BSU09060
BSU17450	BSU16010
BSU17450	BSU16500
BSU17450	BSU16510
BSU17450	BSU16520
BSU17450	BSU17460
BSU18460	BSU10990
BSU18460	BSU11000
BSU18460	BSU12910
BSU18460	BSU22630
BSU18460	BSU33860
BSU26670	BSU31070
BSU26670	BSU03170
BSU26670	BSU40670
BSU26670	BSU05290
BSU26670	BSU18040
BSU26670	BSU18050
BSU26670	BSU21910
BSU26670	BSU23800
BSU26670	BSU27110
BSU26670	BSU33670
BSU05850	BSU05820
BSU05850	BSU05830
BSU05850	BSU05840
BSU05850	BSU05860
BSU05850	BSU05870
BSU05850	BSU05880
BSU05850	BSU40110
BSU40050	BSU40060
BSU40050	BSU40070
BSU06140	BSU04460
BSU06140	BSU04440
BSU25490	BSU06020
BSU25490	BSU06030
BSU25490	BSU25430
BSU25490	BSU25460
BSU25490	BSU25470
BSU25490	BSU25480
BSU04820	BSU18850
BSU04820	BSU05770
BSU04820	BSU13810
BSU04820	BSU17650
BSU04820	BSU17660
BSU04820	BSU22380
BSU04820	BSU36320
BSU39770	BSU06230
BSU39770	BSU39750
BSU39770	BSU39780
BSU22120	BSU22090
BSU22120	BSU22110
BSU22120	BSU22130
BSU22120	BSU22140
BSU04100	BSU04050
BSU04100	BSU04060
BSU04100	BSU04070
BSU04100	BSU04080
BSU04100	BSU04090
BSU04100	BSU04110
BSU04100	BSU10350
BSU04100	BSU31850
BSU04100	BSU35679
BSU04100	BSU35680
BSU27080	BSU04800
BSU27080	BSU08140
BSU27080	BSU08150
BSU27080	BSU08160
BSU27080	BSU08470
BSU27080	BSU08780
BSU27080	BSU10070
BSU27080	BSU11010
BSU27080	BSU11870
BSU27080	BSU11880
BSU27080	BSU11900
BSU27080	BSU12190
BSU27080	BSU13570
BSU27080	BSU13600
BSU27080	BSU13610
BSU27080	BSU13620
BSU27080	BSU17210
BSU27080	BSU18570
BSU27080	BSU19040
BSU27080	BSU19350
BSU27080	BSU19580
BSU27080	BSU27040
BSU27080	BSU27050
BSU27080	BSU27060
BSU27080	BSU28270
BSU27080	BSU28280
BSU27080	BSU29880
BSU27080	BSU32240
BSU27080	BSU32250
BSU27080	BSU32260
BSU27080	BSU32960
BSU27080	BSU34830
BSU27080	BSU38960
BSU17850	BSU05640
BSU17850	BSU40710
BSU17850	BSU00040
BSU17850	BSU00050
BSU17850	BSU00060
BSU17850	BSU00320
BSU17850	BSU00330
BSU17850	BSU05620
BSU17850	BSU05630
BSU17850	BSU08020
BSU17850	BSU08520
BSU17850	BSU08530
BSU17850	BSU09810
BSU17850	BSU09930
BSU17850	BSU10000
BSU17850	BSU13660
BSU17850	BSU14510
BSU17850	BSU16780
BSU17850	BSU16940
BSU17850	BSU17870
BSU17850	BSU17880
BSU17850	BSU18060
BSU17850	BSU20440
BSU17850	BSU21860
BSU17850	BSU23750
BSU17850	BSU28490
BSU17850	BSU29090
BSU17850	BSU29230
BSU17850	BSU29640
BSU17850	BSU31490
BSU17850	BSU31500
BSU17850	BSU32190
BSU17850	BSU35160
BSU17850	BSU35170
BSU17850	BSU35770
BSU17850	BSU37520
BSU17850	BSU38370
BSU17850	BSU40700
BSU17850	BSU40760
BSU33080	BSU00040
BSU33080	BSU00050
BSU33080	BSU00060
BSU33080	BSU00070
BSU33080	BSU00320
BSU33080	BSU00340
BSU33080	BSU00350
BSU33080	BSU00360
BSU33080	BSU01070
BSU33080	BSU06330
BSU33080	BSU06340
BSU33080	BSU08020
BSU33080	BSU09340
BSU33080	BSU09620
BSU33080	BSU12240
BSU33080	BSU12250
BSU33080	BSU14430
BSU33080	BSU16560
BSU33080	BSU16570
BSU33080	BSU16580
BSU33080	BSU16780
BSU33080	BSU16800
BSU33080	BSU22010
BSU33080	BSU24240
BSU33080	BSU24260
BSU33080	BSU24270
BSU33080	BSU25510
BSU33080	BSU27590
BSU33080	BSU27600
BSU33080	BSU28580
BSU33080	BSU28650
BSU33080	BSU31490
BSU33080	BSU31500
BSU33080	BSU31800
BSU33080	BSU33090
BSU33080	BSU33100
BSU33080	BSU33110
BSU33080	BSU34820
BSU33080	BSU34960
BSU33080	BSU34970
BSU33080	BSU35290
BSU33080	BSU36280
BSU02680	BSU03850
BSU02680	BSU00410
BSU02680	BSU01010
BSU02680	BSU02670
BSU02680	BSU02720
BSU02680	BSU17430
BSU02680	BSU22150
BSU02680	BSU27920
BSU02680	BSU27930
BSU02680	BSU30480
BSU02680	BSU33350
BSU02680	BSU39980
BSU02680	BSU40830
BSU08190	BSU08180
BSU08190	BSU24110
BSU08190	BSU34550
BSU08190	BSU34560
BSU08190	BSU34570
BSU08190	BSU34580
BSU08190	BSU34590
BSU08190	BSU34600
BSU08190	BSU34610
BSU08190	BSU34620
BSU08190	BSU37050
BSU08190	BSU40640
BSU12000	BSU12010
BSU12000	BSU12020
BSU12000	BSU12030
BSU13670	BSU08700
BSU13670	BSU08930
BSU13670	BSU14990
BSU13670	BSU19560
BSU13670	BSU19620
BSU13670	BSU22340
BSU13670	BSU22350
BSU13670	BSU25140
BSU13670	BSU25160
BSU13670	BSU25560
BSU13670	BSU27380
BSU13670	BSU29900
BSU13670	BSU29970
BSU13670	BSU31430
BSU13670	BSU34210
BSU13670	BSU37010
BSU24520	BSU05050
BSU24520	BSU05700
BSU24520	BSU00680
BSU24520	BSU04650
BSU24520	BSU04670
BSU24520	BSU05250
BSU24520	BSU08000
BSU24520	BSU08710
BSU24520	BSU08930
BSU24520	BSU12470
BSU24520	BSU14100
BSU24520	BSU14540
BSU24520	BSU14570
BSU24520	BSU15000
BSU24520	BSU15070
BSU24520	BSU15670
BSU24520	BSU15680
BSU24520	BSU15690
BSU24520	BSU16050
BSU24520	BSU16530
BSU24520	BSU16670
BSU24520	BSU18040
BSU24520	BSU18050
BSU24520	BSU19390
BSU24520	BSU21860
BSU24520	BSU22400
BSU24520	BSU22500
BSU24520	BSU22510
BSU24520	BSU22890
BSU24520	BSU23160
BSU24520	BSU23360
BSU24520	BSU25650
BSU24520	BSU25680
BSU24520	BSU30770
BSU24520	BSU31390
BSU24520	BSU31770
BSU24520	BSU31780
BSU24520	BSU32300
BSU24520	BSU32310
BSU24520	BSU33049
BSU24520	BSU33600
BSU24520	BSU36370
BSU24520	BSU38890
BSU24520	BSU40939
BSU36600	BSU24010
BSU36600	BSU26590
BSU36600	BSU26600
BSU04160	BSU08260
BSU04160	BSU08270
BSU04160	BSU08280
BSU04160	BSU27770
BSU04160	BSU28700
BSU04160	BSU30160
BSU04160	BSU31180
BSU04160	BSU31190
BSU04160	BSU31330
BSU04160	BSU34550
BSU04160	BSU34560
BSU04160	BSU34570
BSU04160	BSU39710
BSU27890	BSU19050
BSU27890	BSU09570
BSU27890	BSU10340
BSU27890	BSU10350
BSU27890	BSU10360
BSU27890	BSU10370
BSU27890	BSU19060
BSU27890	BSU21990
BSU27890	BSU22600
BSU27890	BSU22610
BSU27890	BSU22620
BSU27890	BSU22630
BSU27890	BSU22690
BSU27890	BSU22700
BSU27890	BSU22710
BSU27890	BSU23070
BSU27890	BSU23670
BSU27890	BSU23680
BSU27890	BSU23690
BSU27890	BSU27850
BSU27890	BSU27860
BSU27890	BSU27870
BSU27890	BSU27880
BSU27890	BSU28240
BSU27890	BSU32030
BSU27890	BSU34650
BSU27890	BSU35680
BSU02740	BSU38220
BSU02740	BSU02730
BSU02740	BSU04390
BSU02740	BSU08040
BSU02740	BSU10310
BSU02740	BSU11590
BSU02740	BSU16900
BSU02740	BSU19480
BSU02740	BSU24460
BSU02740	BSU32300
BSU02740	BSU33180
BSU09380	BSU16810
BSU09380	BSU04020
BSU09380	BSU04130
BSU09380	BSU13660
BSU09380	BSU22940
BSU09380	BSU23650
BSU09380	BSU23660
BSU09380	BSU34060
BSU09380	BSU34070
BSU13150	BSU08410
BSU13150	BSU04550
BSU13150	BSU08560
BSU13150	BSU27000
BSU13150	BSU27380
BSU08340	BSU22770
BSU08340	BSU05460
BSU08340	BSU06700
BSU08340	BSU16810
BSU08340	BSU04030
BSU08340	BSU07870
BSU08340	BSU12250
BSU08340	BSU23840
BSU08340	BSU28620
BSU08340	BSU28650
BSU08340	BSU33860
BSU08730	BSU09270
BSU08730	BSU34480
BSU08730	BSU04359
BSU08730	BSU08820
BSU08730	BSU10000
BSU08730	BSU13850
BSU08730	BSU23890
BSU08730	BSU28120
BSU08730	BSU28130
BSU08730	BSU28140
BSU08730	BSU28150
BSU08730	BSU28160
BSU08730	BSU28170
BSU08730	BSU32190
BSU08730	BSU32990
BSU08730	BSU40100
BSU08730	BSU40700
BSU08730	BSU40760
BSU29110	BSU23120
BSU29110	BSU04730
BSU29110	BSU05730
BSU29110	BSU24780
BSU29110	BSU24950
BSU29110	BSU29100
BSU29110	BSU32540
BSU29110	BSU35570
BSU32420	BSU03310
BSU32420	BSU13170
BSU32420	BSU32410
BSU32420	BSU32430
BSU32420	BSU32440
BSU32420	BSU32450
BSU32420	BSU32460
BSU32420	BSU32470
BSU32420	BSU32480
BSU32420	BSU32490
BSU32420	BSU32500
BSU32420	BSU32510
BSU32420	BSU32520
BSU32420	BSU32530
BSU32420	BSU36470
BSU32420	BSU36510
BSU32420	BSU36640
BSU00470	BSU22770
BSU00470	BSU03080
BSU00470	BSU03850
BSU00470	BSU00030
BSU00470	BSU00040
BSU00470	BSU00050
BSU00470	BSU00070
BSU00470	BSU00280
BSU00470	BSU00340
BSU00470	BSU00350
BSU00470	BSU00360
BSU00470	BSU00460
BSU00470	BSU00480
BSU00470	BSU00800
BSU00470	BSU00810
BSU00470	BSU00920
BSU00470	BSU01010
BSU00470	BSU01070
BSU00470	BSU01080
BSU00470	BSU01750
BSU00470	BSU01760
BSU00470	BSU03570
BSU00470	BSU04490
BSU00470	BSU04500
BSU00470	BSU04580
BSU00470	BSU04620
BSU00470	BSU04680
BSU00470	BSU04690
BSU00470	BSU04700
BSU00470	BSU05620
BSU00470	BSU05930
BSU00470	BSU05940
BSU00470	BSU06330
BSU00470	BSU06340
BSU00470	BSU06350
BSU00470	BSU06360
BSU00470	BSU07200
BSU00470	BSU07630
BSU00470	BSU07650
BSU00470	BSU09610
BSU00470	BSU11330
BSU00470	BSU12230
BSU00470	BSU12240
BSU00470	BSU12250
BSU00470	BSU13110
BSU00470	BSU14770
BSU00470	BSU15000
BSU00470	BSU15940
BSU00470	BSU15990
BSU00470	BSU16000
BSU00470	BSU16020
BSU00470	BSU16030
BSU00470	BSU16120
BSU00470	BSU16530
BSU00470	BSU16540
BSU00470	BSU16560
BSU00470	BSU16600
BSU00470	BSU16690
BSU00470	BSU17440
BSU00470	BSU19440
BSU00470	BSU22750
BSU00470	BSU22760
BSU00470	BSU22780
BSU00470	BSU22830
BSU00470	BSU22840
BSU00470	BSU23760
BSU00470	BSU23780
BSU00470	BSU23840
BSU00470	BSU24240
BSU00470	BSU24260
BSU00470	BSU24270
BSU00470	BSU24310
BSU00470	BSU24320
BSU00470	BSU25160
BSU00470	BSU25330
BSU00470	BSU25510
BSU00470	BSU25610
BSU00470	BSU25620
BSU00470	BSU25630
BSU00470	BSU25640
BSU00470	BSU25660
BSU00470	BSU25670
BSU00470	BSU25680
BSU00470	BSU27600
BSU00470	BSU27610
BSU00470	BSU27729
BSU00470	BSU27910
BSU00470	BSU28640
BSU00470	BSU28650
BSU00470	BSU29640
BSU00470	BSU29790
BSU00470	BSU30480
BSU00470	BSU30490
BSU00470	BSU30550
BSU00470	BSU31800
BSU00470	BSU32620
BSU00470	BSU33600
BSU00470	BSU34810
BSU00470	BSU36220
BSU00470	BSU36270
BSU00470	BSU36360
BSU00470	BSU36890
BSU00470	BSU36900
BSU00470	BSU37520
BSU00470	BSU37530
BSU00470	BSU37590
BSU00470	BSU37600
BSU00470	BSU37980
BSU00470	BSU38890
BSU00470	BSU38900
BSU00470	BSU39550
BSU00470	BSU40440
BSU00470	BSU40830
BSU00470	BSU40920
BSU00470	BSU41030
BSU00470	BSU41040
BSU00470	BSU41060
BSU23120	BSU03280
BSU23120	BSU03290
BSU23120	BSU03760
BSU23120	BSU04240
BSU23120	BSU10130
BSU23120	BSU10140
BSU23120	BSU13040
BSU23120	BSU14870
BSU23120	BSU14880
BSU23120	BSU23110
BSU23120	BSU23130
BSU23120	BSU23140
BSU23120	BSU30660
BSU23120	BSU35270
BSU23120	BSU37350
BSU23120	BSU37370
BSU23120	BSU37380
BSU23120	BSU37390
BSU23120	BSU37400
BSU23120	BSU37410
BSU23120	BSU37420
BSU23120	BSU37430
BSU23120	BSU37670
BSU23120	BSU38740
BSU12280	BSU01030
BSU12280	BSU12290
BSU12280	BSU28860
BSU12280	BSU28870
BSU12280	BSU29470
BSU12280	BSU36010
BSU40350	BSU31070
BSU40350	BSU09570
BSU40350	BSU12230
BSU40350	BSU12260
BSU40350	BSU14640
BSU40350	BSU15830
BSU40350	BSU22020
BSU40350	BSU22710
BSU40350	BSU22720
BSU40350	BSU31170
BSU40350	BSU32110
BSU40350	BSU32200
BSU40350	BSU37790
BSU14240	BSU11920
BSU14240	BSU39950
BSU14240	BSU40150
BSU37620	BSU15320
BSU37620	BSU23450
BSU37620	BSU15330
BSU37620	BSU38070
BSU37620	BSU15090
BSU37620	BSU00650
BSU37620	BSU01530
BSU37620	BSU01570
BSU37620	BSU07130
BSU37620	BSU07140
BSU37620	BSU08670
BSU37620	BSU08970
BSU37620	BSU09830
BSU37620	BSU10009
BSU37620	BSU10280
BSU37620	BSU10290
BSU37620	BSU10780
BSU37620	BSU10960
BSU37620	BSU11510
BSU37620	BSU11790
BSU37620	BSU12110
BSU37620	BSU14800
BSU37620	BSU14810
BSU37620	BSU14830
BSU37620	BSU15170
BSU37620	BSU16720
BSU37620	BSU17320
BSU37620	BSU17640
BSU37620	BSU17740
BSU37620	BSU18019
BSU37620	BSU18220
BSU37620	BSU18230
BSU37620	BSU18239
BSU37620	BSU18240
BSU37620	BSU18260
BSU37620	BSU19020
BSU37620	BSU19259
BSU37620	BSU19270
BSU37620	BSU19280
BSU37620	BSU19330
BSU37620	BSU19640
BSU37620	BSU19669
BSU37620	BSU19690
BSU37620	BSU19700
BSU37620	BSU19740
BSU37620	BSU22280
BSU37620	BSU23470
BSU37620	BSU23480
BSU37620	BSU24150
BSU37620	BSU24360
BSU37620	BSU24380
BSU37620	BSU24440
BSU37620	BSU24650
BSU37620	BSU25520
BSU37620	BSU25530
BSU37620	BSU25540
BSU37620	BSU25600
BSU37620	BSU27430
BSU37620	BSU27670
BSU37620	BSU27690
BSU37620	BSU27810
BSU37620	BSU28060
BSU37620	BSU28210
BSU37620	BSU28380
BSU37620	BSU29160
BSU37620	BSU29240
BSU37620	BSU29510
BSU37620	BSU30940
BSU37620	BSU30970
BSU37620	BSU30980
BSU37620	BSU31319
BSU37620	BSU32270
BSU37620	BSU32280
BSU37620	BSU32860
BSU37620	BSU36550
BSU37620	BSU38630
BSU37620	BSU38990
BSU37620	BSU39060
BSU37620	BSU40290
BSU37620	BSU40950
BSU01540	BSU09310
BSU01540	BSU13860
BSU01540	BSU32380
BSU33790	BSU32830
BSU33790	BSU32840
BSU33790	BSU33780
BSU08810	BSU08330
BSU08810	BSU13299
BSU08810	BSU18270
BSU08810	BSU26240
BSU24610	BSU24220
BSU24610	BSU23450
BSU24610	BSU08740
BSU24610	BSU14840
BSU24610	BSU17500
BSU24610	BSU17510
BSU24610	BSU25569
BSU24610	BSU34280
BSU24610	BSU34310
BSU34380	BSU24640
BSU34380	BSU34220
BSU34380	BSU34240
BSU34380	BSU34265
BSU34380	BSU34280
BSU34380	BSU34320
BSU34380	BSU34330
BSU34380	BSU34340
BSU34380	BSU34360
BSU34380	BSU34370
BSU24220	BSU23450
BSU24220	BSU24600
BSU24220	BSU00120
BSU24220	BSU01910
BSU24220	BSU01920
BSU24220	BSU01960
BSU24220	BSU02770
BSU24220	BSU09670
BSU24220	BSU11080
BSU24220	BSU11090
BSU24220	BSU13990
BSU24220	BSU15310
BSU24220	BSU17900
BSU24220	BSU23240
BSU24220	BSU23460
BSU24220	BSU23470
BSU24220	BSU37030
BSU24220	BSU37130
BSU36420	BSU15330
BSU36420	BSU24600
BSU36420	BSU15090
BSU36420	BSU00160
BSU36420	BSU01530
BSU36420	BSU01570
BSU36420	BSU01920
BSU36420	BSU03400
BSU36420	BSU05529
BSU36420	BSU05530
BSU36420	BSU05550
BSU36420	BSU05560
BSU36420	BSU05570
BSU36420	BSU05899
BSU36420	BSU06300
BSU36420	BSU06559
BSU36420	BSU06890
BSU36420	BSU06900
BSU36420	BSU06910
BSU36420	BSU07140
BSU36420	BSU07540
BSU36420	BSU07660
BSU36420	BSU08640
BSU36420	BSU08920
BSU36420	BSU08970
BSU36420	BSU08980
BSU36420	BSU09350
BSU36420	BSU09360
BSU36420	BSU09400
BSU36420	BSU09750
BSU36420	BSU09770
BSU36420	BSU09780
BSU36420	BSU09958
BSU36420	BSU10009
BSU36420	BSU10600
BSU36420	BSU10670
BSU36420	BSU10680
BSU36420	BSU10690
BSU36420	BSU10700
BSU36420	BSU10710
BSU36420	BSU10720
BSU36420	BSU10780
BSU36420	BSU10900
BSU36420	BSU10910
BSU36420	BSU10920
BSU36420	BSU10930
BSU36420	BSU10940
BSU36420	BSU11260
BSU36420	BSU11730
BSU36420	BSU11799
BSU36420	BSU11809
BSU36420	BSU11810
BSU36420	BSU12090
BSU36420	BSU12110
BSU36420	BSU13290
BSU36420	BSU13360
BSU36420	BSU13380
BSU36420	BSU13509
BSU36420	BSU13510
BSU36420	BSU14250
BSU36420	BSU14569
BSU36420	BSU14810
BSU36420	BSU14830
BSU36420	BSU14970
BSU36420	BSU14980
BSU36420	BSU15170
BSU36420	BSU15220
BSU36420	BSU15310
BSU36420	BSU15650
BSU36420	BSU16720
BSU36420	BSU16730
BSU36420	BSU16740
BSU36420	BSU16880
BSU36420	BSU17030
BSU36420	BSU17310
BSU36420	BSU17320
BSU36420	BSU17420
BSU36420	BSU17720
BSU36420	BSU17980
BSU36420	BSU17990
BSU36420	BSU18140
BSU36420	BSU18200
BSU36420	BSU18220
BSU36420	BSU18230
BSU36420	BSU18239
BSU36420	BSU18240
BSU36420	BSU18250
BSU36420	BSU18260
BSU36420	BSU18280
BSU36420	BSU18290
BSU36420	BSU18600
BSU36420	BSU18620
BSU36420	BSU18670
BSU36420	BSU18700
BSU36420	BSU18710
BSU36420	BSU19259
BSU36420	BSU19270
BSU36420	BSU19280
BSU36420	BSU19330
BSU36420	BSU19490
BSU36420	BSU19600
BSU36420	BSU19610
BSU36420	BSU19639
BSU36420	BSU19660
BSU36420	BSU19689
BSU36420	BSU19690
BSU36420	BSU19700
BSU36420	BSU19710
BSU36420	BSU19720
BSU36420	BSU19730
BSU36420	BSU19740
BSU36420	BSU19820
BSU36420	BSU19950
BSU36420	BSU22169
BSU36420	BSU22250
BSU36420	BSU22280
BSU36420	BSU22290
BSU36420	BSU22800
BSU36420	BSU22869
BSU36420	BSU22920
BSU36420	BSU23390
BSU36420	BSU23401
BSU36420	BSU23402
BSU36420	BSU23410
BSU36420	BSU23420
BSU36420	BSU23430
BSU36420	BSU23440
BSU36420	BSU23480
BSU36420	BSU24130
BSU36420	BSU24140
BSU36420	BSU24370
BSU36420	BSU24380
BSU36420	BSU24390
BSU36420	BSU24410
BSU36420	BSU24430
[truncated: 3,379 more rows]
